# Supplementary material for: The infected and the affected: A longitudinal study of the impact of the COVID-19 pandemic on schoolchildren in Florida
Source: Front Public Health. 2023 Mar 8;11:1003923. doi: 10.3389/fpubh.2023.1003923 (PMC10030597; doi:10.3389/fpubh.2023.1003923)
Supplement: Supplementary file 4 [file Data_Sheet_1.csv]

All_Participant_Record_ID	type_of_participant	tp1_crossection	tp2_crossection	tp3_crossection	hh_id	sentinel_child	race_recoded	sex	student_dob	student_reported_age_enrollment	student_grade	enrollment_school_level	tp2_tp3_school_level	tp1_income	tp1_student_covid_pcr_result	tp1_student_igg_antibodies	tp1.5_student_covid_pcr_result	tp1.5_student_igg_antibodies	tp1.5_hhc_covid_pcr_result	tp1.5_hhc_igg_antibodies	tp2_student_covid_pcr_result	tp2_student_igg_antibodies	tp3student_covid_vaccine_status	tp2_hhc_covid_pcr_result	tp2_hhc_igg_antibodies	tp3_student_covid_pcr_result	tp3_student_igg_antibodies	tp3_hhc_covid_pcr_result	tp3_hhc_igg_antibodies	parental_years_schooling	tp1_k1	tp1_k2	tp1_k3	tp1_k4	tp1_k5	tp1_k6	tp1_k7	tp1_k8	tp1_k9	tp1_k10	tp1_k11	tp1_k12	tp1_k13	tp1_k14	tp1_a1	tp1_a2	tp1_a3	tp1_a4	tp1_a5
4	Student	1	0	0	2	1	White	M	10/22/2003	16	10	High School	High School	NA	0	0	NA	NA	NA	NA	NA	NA	NA	NA	NA	NA	NA	NA	NA	10	1	1	1	0	1	1	1	1	0	1	1	0	1	1	0	1	1	1	1
9	Student	1	1	1	4	1	White	F	1/3/2014	6	0	Primary School	Primary School	160000	0	0	0	0	NA	NA	0	0	NA	NA	NA	0	Negative	NA	NA	22	1	0	1	0	1	1	1	1	0	1	0	0	1	1	2	0	1	1	1
10	Student	1	1	1	5	1	White	F	7/15/2008	11	6	Middle School	Middle School	90000	0	0	0	0	NA	NA	0	0	NA	NA	NA	0	Negative	NA	NA	18	1	1	1	1	1	1	1	1	0	1	1	0	1	1	1	0	2	1	1
11	Student	1	1	1	6	1	Hispanic	F	10/12/2011	8	2	Primary School	Primary School	250000	0	0	0	0	NA	NA	0	0	NA	NA	NA	0	Negative	NA	NA	20	1	0	2	0	1	1	1	1	0	1	0	0	1	1	1	1	1	1	1
12	Student	1	1	1	3	1	Black	M	4/3/1998	12	6	Middle School	Middle School	200000	0	0	0	0	NA	NA	0	0	NA	NA	NA	0	Negative	NA	NA	16	1	1	1	2	1	1	1	1	1	1	1	0	1	1	1	1	1	1	1
13	Student	1	1	1	7	1	Black	M	6/14/2013	6	1	Primary School	Primary School	NA	0	0	NA	NA	NA	NA	0	0	NA	NA	NA	0	Negative	NA	NA	18	1	1	1	1	1	1	1	1	0	1	1	0	1	1	1	2	1	1	1
14	Student	1	1	0	8	1	White	F	8/18/2004	15	10	High School	High School	115000	0	0	0	0	NA	NA	0	0	NA	NA	NA	0	Positive	NA	NA	17	1	1	1	0	1	1	1	1	0	1	0	0	1	1	1	1	1	1	1
16	Student	1	1	1	3	0	Black	F	11/1/2011	8	2	Primary School	Primary School	200000	0	0	0	0	NA	NA	0	0	NA	NA	NA	0	Negative	NA	NA	18	1	1	1	2	1	1	1	1	0	1	1	0	1	1	1	1	1	1	1
17	Student	1	1	1	9	1	White	F	7/29/2008	11	5	Primary School	Middle School	100000	0	0	0	0	NA	NA	0	NA	NA	NA	NA	0	Negative	NA	NA	19	1	1	1	0	1	1	1	1	0	1	2	0	1	1	1	0	0	1	1
18	Student	1	0	0	10	1	Black	F	4/25/2008	11	6	Middle School	Middle School	NA	0	0	NA	NA	NA	NA	NA	NA	NA	NA	NA	NA	NA	NA	NA	6	1	1	1	2	1	1	1	1	0	1	1	0	1	1	1	0	1	1	1
19	Student	1	1	1	11	1	Multiracial/Other	F	11/28/2006	13	7	Middle School	Middle School	75000	0	0	0	0	NA	NA	0	0	NA	NA	NA	0	Negative	NA	NA	18	1	1	1	0	1	1	1	1	0	1	1	0	1	1	1	0	1	1	1
20	Student	1	0	0	12	1	Black	F	5/26/2003	16	11	High School	High School	NA	0	0	NA	NA	NA	NA	NA	NA	NA	NA	NA	NA	NA	NA	NA	10	1	0	1	1	1	1	1	1	0	1	1	0	1	1	1	0	1	1	1
21	Student	1	0	0	13	1	White	M	9/11/2006	13	6	Middle School	Middle School	NA	0	0	NA	NA	NA	NA	NA	NA	NA	NA	NA	NA	NA	NA	NA	18	1	1	1	0	1	1	1	1	0	1	2	0	1	1	1	0	1	1	1
22	Student	1	1	0	14	1	White	M	2/28/2011	9	3	Primary School	Primary School	NA	0	0	NA	NA	NA	NA	0	0	NA	NA	NA	NA	NA	NA	NA	19	1	1	1	0	1	1	1	1	0	1	1	0	1	1	1	1	1	1	1
23	Student	1	0	0	15	1	Black	M	1/27/2006	14	8	Middle School	High School	150000	0	0	NA	NA	NA	NA	NA	NA	NA	NA	NA	NA	NA	NA	NA	9	1	1	1	0	1	1	2	1	0	1	1	0	1	1	0	1	1	1	1
25	Student	1	0	0	15	0	Black	M	11/12/2012	7	1	Primary School	Primary School	NA	0	0	NA	NA	NA	NA	NA	NA	NA	NA	NA	NA	NA	NA	NA	2	1	1	1	0	1	1	1	1	0	1	1	0	1	1	0	1	1	1	1
26	Student	1	1	1	16	1	White	M	1/24/2009	11	5	Primary School	Middle School	NA	0	0	NA	NA	NA	NA	0	0	NA	NA	NA	0	Negative	NA	NA	16	1	1	1	0	1	1	1	1	0	1	1	0	1	1	0	1	1	1	1
27	Student	1	0	0	17	1	White	F	8/26/2001	18	12	High School	High School	NA	0	0	NA	NA	NA	NA	NA	NA	NA	NA	NA	NA	NA	NA	NA	11	1	0	1	0	0	1	1	1	0	1	0	0	1	1	1	2	1	1	1
30	Student	1	1	0	18	1	Black	M	11/10/2007	12	6	Middle School	Middle School	NA	0	0	NA	NA	NA	NA	NA	NA	NA	NA	NA	NA	NA	NA	NA	16	1	0	1	0	1	1	2	1	0	1	1	0	1	1	2	1	1	1	1
32	Student	1	1	1	19	1	White	M	2/9/2002	18	12	High School	High School	175000	0	0	0	0	NA	NA	0	0	full dose	NA	NA	0	Positive	NA	NA	12	1	1	1	0	1	1	1	1	1	1	1	0	1	1	0	1	1	1	1
33	Student	1	0	0	20	1	Hispanic	M	7/26/2007	12	7	Middle School	Middle School	NA	0	0	NA	NA	NA	NA	NA	NA	NA	NA	NA	NA	NA	NA	NA	7	1	0	1	0	1	1	1	1	0	1	0	0	1	1	2	1	1	1	1
34	Student	1	1	1	16	0	White	F	3/8/2011	9	3	Primary School	Primary School	NA	0	0	NA	NA	NA	NA	0	0	NA	NA	NA	0	Negative	NA	NA	16	1	1	1	0	1	1	1	1	0	1	1	0	1	1	0	1	1	1	1
36	Student	1	0	1	21	1	White	M	3/26/2014	6	0	Primary School	Primary School	NA	0	0	NA	NA	NA	NA	NA	NA	NA	NA	NA	0	Negative	NA	NA	18	1	1	1	2	1	1	1	1	0	1	1	0	1	1	2	2	1	1	1
37	Student	1	1	1	22	1	White	F	1/26/2013	7	1	Primary School	Primary School	55000	0	0	NA	NA	NA	NA	NA	NA	NA	NA	NA	NA	NA	NA	NA	23	1	2	1	0	1	1	1	1	0	1	0	0	1	1	1	0	1	1	1
38	Student	1	0	0	23	1	White	F	4/2/2005	15	9	High School	High School	NA	0	0	NA	NA	NA	NA	NA	NA	NA	NA	NA	NA	NA	NA	NA	9	1	1	1	2	1	1	1	1	0	2	0	0	1	1	0	1	1	1	1
40	Student	1	1	1	24	1	White	F	4/15/2003	17	11	High School	High School	NA	0	NA	NA	NA	NA	NA	0	NA	half dose	NA	NA	0	Positive	NA	NA	17	1	1	2	0	1	1	1	1	0	1	2	0	2	1	1	2	1	1	1
41	Student	1	1	1	25	1	Multiracial/Other	F	6/14/2006	13	8	Middle School	High School	74000	0	0	0	0	NA	NA	0	0	NA	NA	NA	0	Negative	NA	NA	16	1	1	1	0	1	1	1	1	0	1	0	0	1	1	1	0	1	1	1
42	Student	1	0	0	26	1	Hispanic	M	9/21/2007	12	6	Middle School	Middle School	NA	0	NA	NA	NA	NA	NA	NA	NA	NA	NA	NA	NA	NA	NA	NA	18	1	0	1	0	1	1	1	1	0	1	1	0	1	1	1	1	1	1	1
43	Student	1	1	1	25	0	Multiracial/Other	M	12/20/2004	15	9	High School	High School	74000	0	0	0	0	NA	NA	0	0	half dose	NA	NA	0	Negative	NA	NA	16	1	1	1	0	1	1	1	1	1	1	0	1	1	1	1	0	1	1	1
44	Student	1	0	1	27	1	Hispanic	M	8/14/2006	13	8	Middle School	High School	150000	0	0	0	0	NA	NA	NA	NA	NA	NA	NA	0	Negative	NA	NA	12	1	1	1	0	1	1	1	1	0	1	1	0	1	1	1	0	1	1	1
45	Student	1	1	1	28	1	White	M	3/23/2010	10	4	Primary School	Primary School	95000	0	NA	0	NA	NA	NA	NA	NA	NA	NA	NA	NA	NA	NA	NA	20	1	1	1	1	1	1	1	1	0	1	0	0	1	1	1	2	2	0	1
46	Student	1	0	0	29	1	Black	F	7/8/2010	9	3	Primary School	Primary School	145000	0	0	0	0	NA	NA	NA	NA	NA	NA	NA	NA	NA	NA	NA	3	1	1	1	0	1	1	1	1	0	1	1	0	1	1	1	0	1	1	1
47	Student	1	1	1	30	1	White	F	10/25/2005	14	8	Middle School	High School	NA	0	0	NA	NA	NA	NA	0	0	NA	NA	NA	0	Negative	NA	NA	8	1	2	1	0	1	1	1	1	0	1	0	0	1	1	0	1	1	1	1
48	Student	1	0	1	21	0	White	M	8/31/2012	7	2	Primary School	Primary School	NA	0	0	NA	NA	NA	NA	NA	NA	NA	NA	NA	0	Negative	NA	NA	18	1	1	1	2	1	1	1	1	0	1	1	0	1	1	0	1	1	1	1
50	Student	1	1	0	31	1	Hispanic	F	5/27/2011	8	3	Primary School	Primary School	130000	0	0	NA	NA	NA	NA	0	0	NA	NA	NA	NA	NA	NA	NA	20	1	1	1	2	1	1	1	1	0	1	0	0	1	1	1	0	1	1	1
53	Student	1	0	0	23	0	White	F	10/9/2007	12	6	Middle School	Middle School	NA	0	0	NA	NA	NA	NA	NA	NA	NA	NA	NA	NA	NA	NA	NA	6	1	1	1	2	1	1	1	1	0	2	0	0	1	1	0	1	1	1	1
54	Student	1	1	1	24	0	White	M	11/10/2006	13	7	Middle School	Middle School	NA	0	NA	NA	NA	NA	NA	0	0	NA	NA	NA	0	Negative	NA	NA	17	1	2	2	0	1	1	1	1	0	1	2	0	1	1	1	1	1	1	1
55	Student	1	0	0	26	0	Hispanic	F	9/21/2007	12	6	Middle School	Middle School	NA	0	NA	NA	NA	NA	NA	NA	NA	NA	NA	NA	NA	NA	NA	NA	18	1	0	1	0	1	1	1	1	1	1	1	0	1	1	1	1	1	1	1
56	Student	1	1	1	30	0	White	M	10/7/2008	12	6	Middle School	Middle School	NA	0	0	NA	NA	NA	NA	0	0	NA	NA	NA	0	Negative	NA	NA	6	1	2	1	0	1	1	1	1	1	1	0	0	1	1	0	0	1	1	1
57	Student	1	1	1	32	1	White	F	1/30/2009	11	5	Primary School	Middle School	100000	0	0	0	0	NA	NA	0	1	NA	NA	NA	NA	NA	NA	NA	17	1	2	2	0	1	1	1	1	0	1	0	0	1	1	1	1	1	1	1
58	Student	1	0	0	33	1	White	M	5/15/2009	10	5	Primary School	Middle School	NA	0	0	NA	NA	NA	NA	NA	NA	NA	NA	NA	NA	NA	NA	NA	12	1	1	1	2	1	1	2	1	0	1	1	0	1	1	1	2	1	1	1
59	Student	1	0	0	34	1	White	M	12/5/2005	14	8	Middle School	High School	NA	0	0	NA	NA	NA	NA	NA	NA	NA	NA	NA	NA	NA	NA	NA	16	1	1	1	1	1	1	1	1	0	1	1	0	1	1	1	0	2	1	1
60	Student	1	1	1	35	1	Hispanic	M	10/24/2011	8	2	Primary School	Primary School	45000	0	0	0	0	NA	NA	0	0	NA	NA	NA	0	Negative	NA	NA	20	1	1	1	0	1	1	0	1	0	1	0	0	1	1	1	0	1	1	1
61	Student	1	0	0	36	1	White	M	10/5/2009	10	4	Primary School	Primary School	NA	0	0	NA	NA	NA	NA	NA	NA	NA	NA	NA	NA	NA	NA	NA	18	1	0	1	0	1	1	1	1	0	2	0	0	1	1	1	1	1	1	1
63	Student	1	0	0	37	1	White	M	12/9/2004	15	9	High School	High School	NA	0	0	NA	NA	NA	NA	NA	NA	NA	NA	NA	NA	NA	NA	NA	15	1	1	1	0	1	1	1	1	0	1	0	0	1	1	2	2	1	1	1
65	Student	1	1	0	38	1	White	F	5/3/2004	15	10	High School	High School	NA	0	0	NA	NA	NA	NA	0	0	NA	NA	NA	NA	NA	NA	NA	9	1	2	1	2	1	1	2	1	0	1	2	0	1	1	0	2	1	1	1
66	Student	1	0	0	33	0	White	F	3/11/2006	14	8	Middle School	High School	NA	0	0	NA	NA	NA	NA	NA	NA	NA	NA	NA	NA	NA	NA	NA	12	1	1	1	2	1	1	2	1	0	1	1	0	1	1	1	2	1	1	1
68	Student	1	0	0	39	1	White	M	11/1/2005	14	8	Middle School	High School	60000	0	0	0	0	NA	NA	NA	NA	NA	NA	NA	NA	NA	NA	NA	20	1	1	1	0	1	1	1	1	0	1	1	0	1	1	1	0	1	1	1
69	Student	1	1	0	40	1	Multiracial/Other	M	5/6/2006	13	8	Middle School	High School	44500	0	0	0	0	NA	NA	NA	NA	NA	NA	NA	NA	NA	NA	NA	12	1	1	1	0	1	1	1	1	0	1	1	0	1	1	1	1	1	1	1
70	Student	1	0	0	41	1	White	F	8/19/2010	9	4	Primary School	Primary School	220000	0	0	0	0	NA	NA	NA	NA	NA	NA	NA	NA	NA	NA	NA	18	1	1	1	0	1	1	1	1	0	1	1	0	1	1	1	1	1	1	1
71	Student	1	1	0	42	1	Hispanic	F	9/21/2011	8	2	Primary School	Primary School	NA	0	NA	NA	NA	NA	NA	NA	NA	NA	NA	NA	NA	NA	NA	NA	2	1	1	1	0	1	1	0	1	0	1	1	0	1	1	1	1	1	1	1
72	Student	1	0	0	43	1	White	F	1/9/2007	13	7	Middle School	Middle School	220000	0	0	NA	NA	NA	NA	NA	NA	NA	NA	NA	NA	NA	NA	NA	18	1	1	1	0	1	1	1	1	0	1	0	0	1	1	0	2	1	1	1
73	Student	1	1	0	40	0	Multiracial/Other	M	10/16/2003	16	10	High School	High School	44500	0	0	0	0	NA	NA	NA	NA	NA	NA	NA	NA	NA	NA	NA	12	1	1	1	2	1	1	1	1	0	1	1	0	1	1	0	1	1	1	1
74	Student	1	0	0	42	0	Hispanic	F	7/14/2004	15	9	High School	High School	NA	0	NA	NA	NA	NA	NA	NA	NA	NA	NA	NA	NA	NA	NA	NA	9	1	1	1	0	1	1	1	1	0	1	1	0	1	1	0	1	1	1	1
75	Student	1	0	0	41	0	White	F	12/10/2012	7	1	Primary School	Primary School	220000	0	0	0	0	NA	NA	NA	NA	NA	NA	NA	NA	NA	NA	NA	22	1	1	1	1	1	1	1	1	0	1	1	0	1	1	1	0	1	1	1
76	Student	1	0	0	42	0	Hispanic	F	9/15/2005	14	9	High School	High School	NA	0	0	NA	NA	NA	NA	NA	NA	NA	NA	NA	NA	NA	NA	NA	9	1	1	1	0	1	1	1	1	1	1	1	0	1	1	0	1	1	1	1
77	Student	1	0	0	44	1	Multiracial/Other	M	5/13/2010	9	4	Primary School	Primary School	NA	0	0	NA	NA	NA	NA	NA	NA	NA	NA	NA	NA	NA	NA	NA	19	0	2	1	0	1	1	1	1	0	1	1	0	1	1	1	2	1	1	1
79	Student	1	1	1	45	1	White	M	7/29/2010	9	4	Primary School	Primary School	290000	0	0	0	0	NA	NA	0	0	NA	NA	NA	NA	Negative	NA	NA	16	1	1	1	0	1	1	1	1	0	1	0	0	1	1	0	1	1	1	1
80	Student	1	1	1	46	1	White	M	6/29/2013	6	1	Primary School	Primary School	500000	0	0	0	0	NA	NA	0	0	NA	NA	NA	0	Negative	NA	NA	23	1	1	1	0	1	1	1	1	0	1	1	0	1	1	1	1	1	1	1
81	Student	1	0	0	36	0	White	F	11/14/2006	13	7	Middle School	Middle School	NA	0	0	NA	NA	NA	NA	NA	NA	NA	NA	NA	NA	NA	NA	NA	18	1	1	1	0	1	1	1	1	0	1	0	0	1	1	1	1	1	1	1
83	Student	1	0	0	47	1	White	M	5/25/2005	14	9	High School	High School	NA	0	0	NA	NA	NA	NA	NA	NA	NA	NA	NA	NA	NA	NA	NA	16	2	2	2	0	1	1	1	2	2	2	2	2	2	1	0	2	2	2	2
85	Student	1	0	0	48	1	White	M	9/7/2007	12	6	Middle School	Middle School	105000	0	0	0	0	NA	NA	NA	NA	NA	NA	NA	NA	NA	NA	NA	17	1	1	1	0	1	1	1	1	0	1	1	1	1	1	1	2	1	1	1
87	Student	1	0	0	49	1	Hispanic	F	4/22/2003	16	11	High School	High School	NA	0	0	NA	NA	NA	NA	NA	NA	NA	NA	NA	NA	NA	NA	NA	18	1	1	1	0	1	1	1	1	0	1	1	0	1	1	1	1	1	1	1
90	Student	1	1	0	50	1	White	F	5/24/2008	11	6	Middle School	Middle School	NA	0	NA	NA	NA	NA	NA	0	NA	NA	NA	NA	NA	NA	NA	NA	13	1	2	1	0	2	2	1	1	0	1	2	0	1	1	2	2	2	1	1
91	Student	1	0	0	48	0	White	F	6/27/2005	14	9	High School	High School	105000	0	0	0	0	NA	NA	NA	NA	NA	NA	NA	NA	NA	NA	NA	17	2	1	1	0	1	1	1	1	0	1	1	0	1	1	1	0	1	1	1
93	Student	1	1	1	51	1	Black	M	3/18/2003	17	11	High School	High School	345000	0	0	0	0	NA	NA	0	0	half dose	NA	NA	0	Positive	NA	NA	16	1	1	1	0	1	1	1	1	0	1	1	0	1	1	1	1	1	1	1
96	Student	1	1	1	46	0	White	F	5/17/2009	10	5	Primary School	Middle School	500000	0	0	NA	NA	NA	NA	0	NA	NA	NA	NA	0	Negative	NA	NA	17	1	1	1	0	1	1	1	1	0	1	1	0	1	1	1	1	1	1	1
98	Student	1	1	1	46	0	White	M	6/14/2011	8	3	Primary School	Primary School	500000	0	0	0	0	NA	NA	0	0	NA	NA	NA	0	Negative	NA	NA	20	1	1	1	0	1	1	1	1	0	1	1	0	1	1	1	1	1	1	1
99	Student	1	1	1	53	1	White	M	2/18/2010	10	4	Primary School	Primary School	150000	0	0	NA	NA	NA	NA	0	1	NA	NA	NA	0	Positive	NA	NA	18	0	1	1	0	1	1	1	1	0	1	0	0	1	1	0	0	1	2	1
100	Student	1	1	1	53	0	White	F	11/16/2006	13	7	Middle School	Middle School	NA	0	0	NA	NA	NA	NA	1	1	NA	NA	NA	0	Positive	NA	NA	18	1	1	1	0	1	1	1	1	0	1	2	0	1	1	2	2	1	1	1
101	Student	1	1	0	54	1	White	F	4/21/2014	5	0	Primary School	Primary School	100000	0	0	0	0	NA	NA	NA	NA	NA	NA	NA	NA	NA	NA	NA	22	1	1	1	0	1	1	1	1	0	1	0	0	1	1	1	0	1	1	1
102	Student	1	1	1	51	0	Black	M	10/5/2007	12	6	Middle School	Middle School	345000	0	0	0	0	NA	NA	0	0	NA	NA	NA	0	Negative	NA	NA	16	1	1	1	0	1	1	1	1	0	1	1	0	1	1	1	1	1	1	1
103	Student	1	1	0	55	1	Hispanic	F	4/28/2011	8	3	Primary School	Primary School	NA	0	0	NA	NA	NA	NA	0	0	NA	NA	NA	NA	NA	NA	NA	20	1	1	1	0	1	1	1	1	0	1	0	0	1	1	0	1	1	1	1
104	Student	1	1	0	56	1	Multiracial/Other	M	1/1/2009	11	5	Primary School	Middle School	96000	0	0	0	0	NA	NA	NA	NA	NA	NA	NA	NA	NA	NA	NA	22	1	1	1	0	1	1	1	1	0	1	1	0	1	1	1	0	1	1	1
109	Student	1	1	0	57	1	Hispanic	F	6/25/2002	17	12	High School	High School	250000	0	0	0	0	NA	NA	NA	NA	NA	NA	NA	NA	NA	NA	NA	17	1	2	1	0	1	1	1	1	0	1	1	0	1	1	0	1	1	1	1
110	Student	1	1	1	58	1	White	F	4/26/2003	16	11	High School	High School	NA	0	0	NA	NA	NA	NA	NA	NA	half dose	NA	NA	0	Positive	NA	NA	18	1	1	1	0	1	1	1	1	0	1	0	0	1	1	1	0	1	1	1
111	Student	1	0	1	59	1	Hispanic	M	12/16/2002	17	11	High School	High School	250000	0	0	0	0	NA	NA	NA	NA	half dose	NA	NA	0	Positive	NA	NA	7	1	1	1	0	1	1	1	1	0	1	1	0	1	1	0	0	1	1	1
113	Student	1	1	0	60	1	Multiracial/Other	F	8/30/2002	17	12	High School	High School	129000	0	0	0	0	NA	NA	NA	NA	NA	NA	NA	NA	NA	NA	NA	11	1	1	1	0	1	1	1	1	0	1	1	0	1	1	1	2	0	1	1
114	Student	1	0	0	61	1	White	M	2/19/2010	10	4	Primary School	Primary School	NA	0	NA	NA	NA	NA	NA	NA	NA	NA	NA	NA	NA	NA	NA	NA	23	1	1	1	0	1	1	1	1	0	1	1	0	1	1	1	0	1	1	1
115	Student	1	0	0	62	1	White	M	12/12/2006	13	8	Middle School	High School	120000	0	0	0	0	NA	NA	NA	NA	NA	NA	NA	NA	NA	NA	NA	7	1	1	1	0	1	1	1	1	0	1	0	0	1	1	1	0	1	1	1
116	Student	1	1	1	60	0	Multiracial/Other	F	8/12/2005	14	9	High School	High School	129000	0	0	0	0	NA	NA	0	0	NA	NA	NA	0	Negative	NA	NA	8	1	1	1	0	1	1	1	1	0	1	1	0	1	1	1	2	1	1	1
118	Student	1	0	1	63	1	Black	F	8/25/2007	12	7	Middle School	Middle School	NA	0	0	NA	NA	NA	NA	NA	NA	NA	NA	NA	0	Positive	NA	NA	16	1	1	1	0	1	1	1	1	0	1	1	0	1	1	1	2	1	1	1
119	Student	1	0	1	64	1	White	M	8/3/2003	16	10	High School	High School	NA	0	0	NA	NA	NA	NA	NA	NA	half dose	NA	NA	0	Negative	NA	NA	16	1	1	1	0	1	1	1	1	0	1	0	0	1	1	0	2	1	1	1
120	Student	1	1	1	65	1	Hispanic	M	3/28/2005	15	9	High School	High School	95000	0	0	0	0	NA	NA	0	0	half dose	NA	NA	0	NA	NA	NA	9	1	1	1	0	1	1	1	1	0	1	1	0	1	1	1	1	1	1	1
122	Student	1	0	0	61	0	White	F	6/25/2004	15	10	High School	High School	NA	0	NA	NA	NA	NA	NA	NA	NA	NA	NA	NA	NA	NA	NA	NA	23	1	1	1	0	1	1	1	1	0	1	1	0	1	1	1	2	1	1	1
124	Student	1	0	0	66	1	Multiracial/Other	F	9/15/2001	8	2	Primary School	Primary School	NA	0	0	NA	NA	NA	NA	NA	NA	NA	NA	NA	NA	NA	NA	NA	2	1	1	1	2	1	1	1	1	0	1	0	0	1	1	1	2	1	1	1
125	Student	1	1	1	67	1	Hispanic	F	6/2/2003	16	11	High School	High School	130000	0	0	0	0	NA	NA	0	0	NA	NA	NA	NA	NA	NA	NA	12	1	1	1	0	1	1	1	1	0	1	1	0	1	1	1	1	1	1	1
126	Student	1	0	0	68	1	White	F	3/13/2013	7	1	Primary School	Primary School	NA	0	NA	NA	NA	NA	NA	NA	NA	NA	NA	NA	NA	NA	NA	NA	15	1	1	1	0	1	1	1	1	0	1	2	0	1	1	2	2	1	1	1
127	Student	1	1	0	69	1	White	M	2/26/2007	13	7	Middle School	Middle School	NA	0	0	NA	NA	NA	NA	0	0	NA	NA	NA	NA	NA	NA	NA	17	1	1	1	0	1	1	1	1	0	1	1	0	1	1	1	1	1	1	1
128	Student	1	0	0	34	0	White	M	12/5/2005	14	8	Middle School	High School	NA	0	0	NA	NA	NA	NA	NA	NA	NA	NA	NA	NA	NA	NA	NA	16	1	1	1	1	1	1	1	1	0	1	1	0	1	0	1	0	2	1	1
129	Student	1	1	1	70	1	Hispanic	F	3/9/2013	6	1	Primary School	Primary School	60000	0	0	0	0	NA	NA	0	0	NA	NA	NA	0	Negative	NA	NA	2	1	1	1	2	1	1	2	1	0	1	2	0	1	1	1	2	2	1	1
130	Student	1	1	0	71	1	White	M	1/22/2003	10	4	Primary School	Primary School	NA	0	0	NA	NA	NA	NA	0	0	NA	NA	NA	NA	NA	NA	NA	16	1	1	1	0	1	1	1	1	0	1	1	0	1	1	1	1	1	1	1
131	Student	1	0	0	66	0	Multiracial/Other	M	8/1/2005	14	8	Middle School	High School	NA	0	0	NA	NA	NA	NA	NA	NA	NA	NA	NA	NA	NA	NA	NA	8	1	1	1	2	1	1	1	1	0	1	1	0	1	1	1	2	1	1	1
134	Student	1	0	0	66	0	Multiracial/Other	M	9/11/2003	16	10	High School	High School	NA	0	0	NA	NA	NA	NA	NA	NA	NA	NA	NA	NA	NA	NA	NA	10	1	1	1	1	1	1	1	1	0	1	1	0	1	1	0	2	1	1	1
135	Student	1	0	0	72	1	White	M	10/10/2020	16	10	High School	High School	NA	0	0	NA	NA	NA	NA	NA	NA	NA	NA	NA	NA	NA	NA	NA	11	1	1	1	0	1	1	1	1	0	1	1	0	1	1	1	0	1	1	1
136	Student	1	0	0	72	0	White	M	8/19/2001	18	12	High School	High School	NA	0	0	NA	NA	NA	NA	NA	NA	NA	NA	NA	NA	NA	NA	NA	13	1	0	1	2	1	1	1	1	0	1	2	0	1	1	0	1	1	1	1
137	Student	1	0	0	73	1	White	M	2/21/2003	17	11	High School	High School	NA	0	0	NA	NA	NA	NA	NA	NA	NA	NA	NA	NA	NA	NA	NA	17	1	1	1	0	1	1	1	1	0	1	1	0	1	1	1	0	1	2	1
138	Student	1	0	0	74	1	White	F	10/2/2006	13	7	Middle School	Middle School	NA	0	0	NA	NA	NA	NA	NA	NA	NA	NA	NA	NA	NA	NA	NA	16	1	1	1	0	1	1	1	1	1	1	1	0	1	1	0	1	1	1	1
139	Student	1	0	0	75	1	White	F	2/16/2013	7	1	Primary School	Primary School	NA	0	0	NA	NA	NA	NA	NA	NA	NA	NA	NA	NA	NA	NA	NA	14	1	1	1	0	1	1	1	1	0	1	0	0	1	1	1	1	1	1	1
140	Student	1	0	0	52	0	Multiracial/Other	M	9/18/2007	12	6	Middle School	Middle School	NA	NA	NA	NA	NA	NA	NA	NA	NA	NA	NA	NA	NA	NA	NA	NA	6	1	1	1	1	1	1	1	1	0	1	0	0	1	1	0	1	1	1	1
142	Student	1	0	0	73	0	White	F	2/8/2005	15	9	High School	High School	NA	0	0	NA	NA	NA	NA	NA	NA	NA	NA	NA	NA	NA	NA	NA	20	1	1	1	0	1	1	1	1	0	1	0	0	1	1	0	1	1	1	1
143	Student	1	0	0	76	1	Hispanic	M	10/13/2003	16	10	High School	High School	30000	0	0	0	0	NA	NA	NA	NA	NA	NA	NA	NA	NA	NA	NA	15	1	1	1	0	1	1	1	1	0	1	1	0	1	1	0	1	1	1	1
144	Student	1	0	0	52	0	Multiracial/Other	M	9/20/2003	16	10	High School	High School	NA	NA	NA	NA	NA	NA	NA	NA	NA	NA	NA	NA	NA	NA	NA	NA	9	1	1	1	1	1	1	1	1	0	1	0	0	1	1	0	2	1	1	1
145	Student	1	0	0	74	0	White	M	6/21/2002	17	12	High School	High School	NA	0	0	NA	NA	NA	NA	NA	NA	NA	NA	NA	NA	NA	NA	NA	16	1	1	1	0	1	1	1	1	0	1	1	0	1	1	0	1	1	1	1
147	Student	1	0	0	52	0	Multiracial/Other	M	9/16/2008	11	5	Primary School	Middle School	NA	NA	NA	NA	NA	NA	NA	NA	NA	NA	NA	NA	NA	NA	NA	NA	4	1	0	1	0	1	1	1	1	0	1	0	0	1	1	0	1	1	1	1
149	Student	1	0	0	75	0	White	M	3/13/2009	11	5	Primary School	Middle School	NA	0	0	NA	NA	NA	NA	NA	NA	NA	NA	NA	NA	NA	NA	NA	14	1	1	1	0	1	1	1	1	1	1	0	0	1	1	1	1	1	1	1
150	Student	1	1	1	77	1	Black	M	2/12/2012	8	2	Primary School	Primary School	NA	0	0	NA	NA	NA	NA	0	NA	NA	NA	NA	0	Negative	NA	NA	17	1	1	1	0	1	1	1	1	0	1	0	0	1	1	0	1	1	1	1
152	Student	1	0	0	62	0	White	M	5/16/2004	15	10	High School	High School	NA	0	0	NA	NA	NA	NA	NA	NA	NA	NA	NA	NA	NA	NA	NA	11	1	1	1	0	1	1	1	1	1	1	2	0	1	1	0	0	1	2	1
154	Student	1	0	0	79	1	White	M	2/22/2007	13	7	Middle School	Middle School	NA	0	0	NA	NA	NA	NA	NA	NA	NA	NA	NA	NA	NA	NA	NA	8	1	0	1	1	1	1	1	1	0	1	1	0	1	1	1	1	1	1	1
155	Student	1	0	0	79	0	White	M	4/14/2003	17	11	High School	High School	NA	0	0	NA	NA	NA	NA	NA	NA	NA	NA	NA	NA	NA	NA	NA	12	1	0	1	1	1	1	1	1	0	1	1	0	1	1	0	1	1	1	1
159	Student	1	0	0	80	1	White	M	6/11/2004	15	10	High School	High School	NA	0	0	NA	NA	NA	NA	NA	NA	NA	NA	NA	NA	NA	NA	NA	20	1	1	1	0	0	1	2	1	0	1	1	0	1	1	1	2	1	1	1
160	Student	1	0	0	81	1	White	M	2/19/2008	12	6	Middle School	Middle School	40000	0	0	0	0	NA	NA	NA	NA	NA	NA	NA	NA	NA	NA	NA	6	1	2	1	0	1	1	2	1	0	1	0	0	1	1	1	1	1	1	1
161	Student	1	1	0	31	0	Hispanic	M	3/5/2009	11	5	Primary School	Middle School	130000	0	0	NA	NA	NA	NA	0	0	NA	NA	NA	NA	NA	NA	NA	22	1	1	1	2	1	1	1	1	0	1	0	0	1	1	1	0	1	1	1
162	Student	1	0	0	1	1	Hispanic	M	6/22/2006	13	8	Middle School	High School	NA	0	0	NA	NA	NA	NA	NA	NA	NA	NA	NA	NA	NA	NA	NA	16	1	1	1	0	1	1	1	1	0	1	1	0	1	1	1	1	1	1	1
163	Student	1	0	0	80	0	White	M	6/11/2004	15	10	High School	High School	NA	0	0	NA	NA	NA	NA	NA	NA	NA	NA	NA	NA	NA	NA	NA	20	1	1	1	0	1	1	1	1	0	1	1	0	1	1	1	2	1	1	1
166	Student	1	1	0	82	1	White	M	2/23/2011	9	3	Primary School	Primary School	NA	0	0	NA	NA	NA	NA	0	0	NA	NA	NA	NA	Negative	NA	NA	15	1	1	1	0	1	1	1	1	0	1	2	0	1	1	1	2	1	1	1
167	Student	1	0	1	83	1	White	F	3/3/2012	8	2	Primary School	Primary School	NA	0	0	NA	NA	NA	NA	0	0	NA	NA	NA	0	Negative	NA	NA	18	1	1	1	0	1	1	1	1	0	1	1	0	1	1	0	1	1	1	1
169	Student	1	1	1	83	0	White	F	1/27/2009	11	5	Primary School	Middle School	NA	0	0	NA	NA	NA	NA	0	0	NA	NA	NA	0	Negative	NA	NA	18	1	1	1	0	1	1	1	1	0	1	1	0	1	1	0	1	1	1	1
170	Student	1	0	0	84	1	White	M	2/14/2005	15	9	High School	High School	NA	0	0	NA	NA	NA	NA	NA	NA	NA	NA	NA	NA	NA	NA	NA	8	1	1	1	0	1	1	1	1	0	1	1	0	1	1	0	2	1	1	1
171	Student	1	1	0	85	1	Multiracial/Other	M	1/31/2013	7	1	Primary School	Primary School	180000	0	0	NA	NA	NA	NA	0	0	NA	NA	NA	NA	NA	NA	NA	20	1	1	0	0	1	1	1	1	0	1	1	0	1	1	1	0	1	1	1
172	Student	1	1	0	85	0	Multiracial/Other	M	7/9/2004	15	9	High School	High School	180000	0	0	NA	NA	NA	NA	0	0	NA	NA	NA	NA	NA	NA	NA	18	1	2	0	0	1	1	1	1	0	1	1	0	1	1	0	1	1	1	1
173	Student	1	1	0	85	0	Multiracial/Other	F	6/27/2007	12	7	Middle School	Middle School	180000	0	0	NA	NA	NA	NA	0	NA	NA	NA	NA	NA	NA	NA	NA	20	1	1	0	0	1	1	1	1	0	1	1	0	1	1	1	0	1	1	1
174	Student	1	1	0	86	1	White	M	12/19/2005	14	8	Middle School	High School	100000	0	0	0	0	NA	NA	0	0	NA	NA	NA	NA	NA	NA	NA	18	1	1	1	0	1	1	1	1	0	1	1	0	1	1	0	1	1	1	1
175	Student	1	1	0	82	0	White	M	7/13/2009	10	5	Primary School	Middle School	NA	0	0	NA	NA	NA	NA	0	0	NA	NA	NA	NA	Negative	NA	NA	4	1	1	1	0	1	1	1	1	0	1	2	0	1	1	1	2	1	1	1
176	Student	1	0	0	87	1	White	M	6/22/2011	8	3	Primary School	Primary School	125000	0	0	0	0	NA	NA	NA	NA	NA	NA	NA	NA	NA	NA	NA	23	1	1	1	0	1	1	1	1	0	1	1	0	1	1	1	0	1	1	1
178	Student	1	0	1	88	1	White	M	3/1/2004	16	10	High School	High School	40000	0	0	0	0	NA	NA	NA	NA	half dose	NA	NA	0	Negative	NA	NA	17	1	1	1	0	1	1	1	1	0	1	1	0	1	1	1	1	1	1	1
179	Student	1	0	0	89	1	Multiracial/Other	F	12/30/2007	12	6	Middle School	Middle School	NA	0	0	NA	NA	NA	NA	NA	NA	NA	NA	NA	NA	NA	NA	NA	7	1	1	1	0	1	1	1	1	0	1	0	0	1	1	1	0	1	1	1
181	Student	1	0	1	39	0	White	F	11/1/2005	14	8	Middle School	High School	60000	0	0	0	0	NA	NA	NA	NA	NA	NA	NA	0	Negative	NA	NA	20	1	1	1	0	1	1	1	1	0	1	1	0	1	1	1	1	1	1	1
182	Student	1	0	0	39	0	White	F	5/20/2002	17	12	High School	High School	60000	0	0	0	0	NA	NA	NA	NA	NA	NA	NA	NA	NA	NA	NA	20	1	1	1	0	1	1	1	1	0	1	1	0	1	1	1	1	1	1	1
183	Student	1	1	0	90	1	Hispanic	F	11/19/2003	16	10	High School	High School	330000	0	0	0	0	NA	NA	NA	NA	NA	NA	NA	NA	NA	NA	NA	10	1	1	1	0	1	1	1	1	0	1	1	0	1	1	1	1	1	1	1
184	Student	1	1	1	91	1	White	M	5/8/2007	12	7	Middle School	Middle School	120000	0	0	0	0	NA	NA	0	0	NA	NA	NA	0	Negative	NA	NA	24	1	1	1	1	1	1	1	1	0	1	1	0	1	1	0	1	1	1	1
185	Student	1	0	0	92	1	White	M	4/12/2002	18	12	High School	High School	NA	0	0	NA	NA	NA	NA	NA	NA	NA	NA	NA	NA	NA	NA	NA	24	1	1	1	0	1	1	1	1	0	1	0	0	1	1	1	1	1	1	1
187	Student	1	1	1	93	1	Hispanic	M	3/2/2013	7	1	Primary School	Primary School	NA	0	0	NA	NA	NA	NA	0	0	NA	NA	NA	0	Negative	NA	NA	13	1	1	1	0	1	1	1	1	0	1	1	0	1	1	1	1	1	1	1
188	Student	1	1	0	94	1	Multiracial/Other	F	4/17/2014	6	0	Primary School	Primary School	NA	0	0	NA	NA	NA	NA	0	0	NA	NA	NA	NA	NA	NA	NA	22	1	1	1	1	1	1	1	1	0	1	1	0	1	1	1	0	1	1	1
189	Student	1	1	1	95	1	White	F	9/13/2000	15	9	High School	High School	200000	0	0	0	0	NA	NA	0	0	half dose	NA	NA	0	Positive	NA	NA	16	1	1	1	0	1	1	1	1	0	1	1	0	1	1	1	2	1	1	1
191	Student	1	0	0	96	1	White	M	2/21/2007	13	7	Middle School	Middle School	NA	0	0	NA	NA	NA	NA	NA	NA	NA	NA	NA	NA	NA	NA	NA	17	1	1	1	0	1	1	1	1	0	1	1	0	1	1	0	2	1	1	1
192	Student	1	0	0	97	1	White	M	3/21/2002	18	12	High School	High School	NA	0	0	NA	NA	NA	NA	NA	NA	NA	NA	NA	NA	NA	NA	NA	18	1	1	1	0	1	1	1	1	0	1	0	0	1	1	0	1	1	1	1
193	Student	1	0	0	98	1	Hispanic	F	7/25/2002	17	12	High School	High School	NA	0	0	NA	NA	NA	NA	NA	NA	NA	NA	NA	NA	NA	NA	NA	14	1	1	1	2	1	1	1	1	1	1	1	0	1	1	1	2	0	1	1
194	Student	1	0	0	99	1	Black	F	5/17/2002	17	12	High School	High School	NA	0	0	NA	NA	NA	NA	NA	NA	NA	NA	NA	NA	NA	NA	NA	12	1	1	1	0	1	1	1	1	0	1	1	0	1	1	1	0	1	1	1
195	Student	1	1	0	86	0	White	F	3/13/2009	11	5	Primary School	Middle School	100000	0	0	0	0	NA	NA	0	0	NA	NA	NA	NA	NA	NA	NA	18	1	1	1	0	1	1	1	1	0	1	1	0	1	1	1	0	1	1	1
196	Student	1	0	0	100	1	White	M	6/18/2003	17	11	High School	High School	NA	0	0	NA	NA	NA	NA	NA	NA	NA	NA	NA	NA	NA	NA	NA	14	1	1	1	2	1	1	1	1	0	1	1	0	1	1	1	0	0	1	1
200	Student	1	0	0	101	1	Hispanic	F	8/5/2013	6	1	Primary School	Primary School	NA	0	0	NA	NA	NA	NA	NA	NA	NA	NA	NA	NA	NA	NA	NA	21	1	1	1	0	1	1	1	1	0	1	1	0	1	1	1	2	1	1	1
201	Student	1	0	0	96	0	White	F	1/15/2005	15	9	High School	High School	NA	0	0	NA	NA	NA	NA	NA	NA	NA	NA	NA	NA	NA	NA	NA	17	1	1	1	0	1	1	1	1	1	1	1	0	1	1	0	1	1	1	1
203	Student	1	0	0	102	1	Black	M	8/29/2005	14	9	High School	High School	NA	0	0	NA	NA	NA	NA	NA	NA	NA	NA	NA	NA	NA	NA	NA	12	1	2	1	0	1	1	1	1	0	1	2	0	1	1	1	2	1	1	1
204	Student	1	0	0	103	1	White	F	8/3/2004	15	10	High School	High School	NA	0	0	NA	NA	NA	NA	NA	NA	NA	NA	NA	NA	NA	NA	NA	15	2	2	1	2	1	1	1	1	0	1	1	0	1	1	1	1	1	1	1
205	Student	1	0	0	99	0	Black	F	8/23/2003	16	11	High School	High School	NA	0	0	NA	NA	NA	NA	NA	NA	NA	NA	NA	NA	NA	NA	NA	11	1	1	1	0	1	1	1	1	0	1	1	0	1	1	1	0	1	1	1
206	Student	1	1	0	78	1	White	F	9/21/2011	8	2	Primary School	Primary School	125000	0	0	0	0	NA	NA	0	0	NA	NA	NA	NA	NA	NA	NA	20	1	1	1	2	1	1	2	1	0	1	0	0	1	1	2	2	1	1	1
207	Student	1	1	0	78	0	Multiracial/Other	F	5/21/2003	16	10	High School	High School	125000	0	0	0	0	NA	NA	0	NA	NA	NA	NA	NA	NA	NA	NA	20	1	1	1	2	1	1	2	1	0	1	0	0	1	1	2	2	2	1	1
209	Student	1	0	0	104	1	Black	F	5/15/2010	9	4	Primary School	Primary School	NA	0	0	NA	NA	NA	NA	NA	NA	NA	NA	NA	NA	NA	NA	NA	15	1	1	1	0	1	1	1	1	0	1	1	0	1	1	2	2	2	1	1
213	Student	1	0	0	105	1	White	F	2/18/2003	17	10	High School	High School	NA	0	0	NA	NA	NA	NA	NA	NA	NA	NA	NA	NA	NA	NA	NA	10	1	1	2	0	1	1	2	1	0	1	1	0	1	1	0	2	2	1	1
214	Student	1	0	1	106	1	White	M	6/21/2002	17	12	High School	High School	75000	0	0	0	0	NA	NA	NA	NA	NA	NA	NA	NA	NA	NA	NA	20	2	0	1	0	1	1	1	1	0	1	1	0	1	1	1	1	1	1	1
215	Student	1	0	1	106	0	White	M	6/21/2002	17	12	High School	High School	75000	0	0	0	0	NA	NA	NA	NA	full dose	NA	NA	0	Positive	NA	NA	20	1	1	1	0	1	1	1	1	0	1	1	0	1	1	2	1	1	1	1
216	Student	1	1	1	107	1	White	M	7/16/2020	16	10	High School	High School	100000	0	0	NA	NA	NA	NA	NA	NA	NA	NA	NA	NA	NA	NA	NA	20	1	1	1	1	1	1	1	1	0	1	0	0	1	1	1	2	1	1	1
218	Student	1	1	0	108	1	Black	M	8/29/2007	12	6	Middle School	Middle School	90000	0	0	0	0	NA	NA	NA	NA	NA	NA	NA	NA	NA	NA	NA	17	1	0	2	0	1	1	0	1	0	1	1	0	1	1	1	1	0	1	1
219	Student	1	1	1	109	1	White	F	10/22/2006	13	7	Middle School	Middle School	NA	0	0	NA	NA	NA	NA	0	0	NA	NA	NA	0	Negative	NA	NA	17	1	1	1	0	1	1	1	1	0	1	1	0	1	1	1	2	1	1	1
221	Student	1	0	0	110	1	Hispanic	M	10/26/2005	14	8	Middle School	High School	NA	0	0	NA	NA	NA	NA	NA	NA	NA	NA	NA	NA	NA	NA	NA	12	1	1	1	0	1	1	1	1	0	1	1	0	1	1	1	1	1	1	1
222	Student	1	0	0	110	0	Hispanic	F	8/5/2007	12	7	Middle School	Middle School	NA	0	NA	NA	NA	NA	NA	NA	NA	NA	NA	NA	NA	NA	NA	NA	12	1	1	1	0	1	1	1	1	0	1	1	0	1	1	1	1	1	1	1
224	Student	1	0	0	110	0	Hispanic	M	6/2/2004	15	10	High School	High School	NA	0	0	NA	NA	NA	NA	NA	NA	NA	NA	NA	NA	NA	NA	NA	12	1	0	1	0	1	1	1	1	0	1	1	0	1	1	1	1	1	1	1
225	Student	1	0	1	111	1	White	F	7/21/2006	13	8	Middle School	High School	NA	0	0	NA	NA	NA	NA	NA	NA	NA	NA	NA	0	Negative	NA	NA	16	1	1	1	2	1	1	1	1	0	1	0	0	1	1	1	1	1	2	1
226	Student	1	1	1	112	1	White	F	9/10/2007	12	6	Middle School	Middle School	110000	0	0	0	0	NA	NA	0	0	NA	NA	NA	NA	NA	NA	NA	6	1	1	1	0	1	1	1	1	0	1	0	0	1	1	2	1	1	1	1
227	Student	1	1	1	113	1	White	F	3/12/2004	16	10	High School	High School	NA	0	0	NA	NA	NA	NA	NA	NA	full dose	NA	NA	0	Positive	NA	NA	17	1	1	1	1	1	1	1	1	0	1	1	0	1	1	1	1	1	1	1
229	Student	1	1	0	71	0	White	M	6/28/2003	16	11	High School	High School	NA	0	0	NA	NA	NA	NA	0	0	NA	NA	NA	NA	NA	NA	NA	16	1	1	1	0	1	1	1	1	0	1	1	1	1	1	1	1	1	1	1
230	Student	1	1	0	114	1	Black	F	2/25/2004	16	10	High School	High School	NA	0	0	NA	NA	NA	NA	0	0	NA	NA	NA	NA	NA	NA	NA	10	1	1	1	0	1	1	1	1	0	1	1	0	1	1	1	1	1	2	1
231	Student	1	1	0	115	1	White	M	8/4/2004	15	10	High School	High School	55000	0	0	0	0	NA	NA	0	0	NA	NA	NA	NA	NA	NA	NA	15	1	1	1	0	1	1	1	1	0	1	0	1	1	1	1	0	1	1	1
235	Student	1	1	1	116	1	Hispanic	F	9/25/2001	17	11	High School	High School	90000	0	2	0	0	NA	NA	NA	NA	full dose	NA	NA	NA	Positive	NA	NA	20	1	1	1	0	1	1	1	1	0	1	1	0	1	1	1	1	1	1	1
236	Student	1	1	0	117	1	Black	M	11/22/2008	11	5	Primary School	Middle School	NA	0	0	NA	NA	NA	NA	NA	NA	NA	NA	NA	NA	NA	NA	NA	16	1	1	1	0	1	1	1	1	0	1	1	0	1	1	1	0	1	1	1
237	Student	1	1	1	118	1	Hispanic	F	6/5/2008	11	6	Middle School	Middle School	NA	0	0	NA	NA	NA	NA	0	0	NA	NA	NA	0	Negative	NA	NA	21	1	1	1	0	1	1	1	1	0	1	1	0	1	1	1	0	1	1	2
238	Student	1	0	0	119	1	Multiracial/Other	F	1/15/2002	18	12	High School	High School	NA	0	0	NA	NA	NA	NA	NA	NA	NA	NA	NA	NA	NA	NA	NA	18	1	1	1	0	1	1	1	1	0	1	1	0	1	1	1	1	1	1	1
239	Student	1	1	0	120	1	Hispanic	M	7/8/2010	9	4	Primary School	Primary School	NA	0	0	NA	NA	NA	NA	0	0	NA	NA	NA	NA	NA	NA	NA	22	1	1	1	0	1	1	1	1	0	1	0	0	1	1	1	2	1	1	1
240	Student	1	0	1	121	1	Hispanic	F	1/13/2006	14	8	Middle School	High School	NA	0	0	NA	NA	NA	NA	NA	NA	NA	NA	NA	0	Negative	NA	NA	9	1	1	1	0	1	1	1	1	0	1	2	0	1	1	1	1	1	1	1
241	Student	1	1	0	120	0	Hispanic	F	9/18/2004	15	9	High School	High School	NA	0	0	NA	NA	NA	NA	0	0	NA	NA	NA	NA	NA	NA	NA	22	1	1	1	0	1	1	1	1	0	2	1	0	1	1	2	2	2	2	2
242	Student	1	0	0	122	1	White	M	6/26/2003	16	11	High School	High School	200000	0	0	0	0	NA	NA	NA	NA	NA	NA	NA	NA	NA	NA	NA	20	1	2	1	0	1	1	1	1	0	1	1	0	1	1	0	1	1	0	1
243	Student	1	1	1	123	1	White	F	2/21/2005	15	9	High School	High School	90000	0	0	0	0	NA	NA	0	0	NA	NA	NA	0	Negative	NA	NA	17	1	1	1	1	1	1	1	1	0	1	1	0	1	1	0	1	1	1	1
244	Student	1	0	1	124	1	White	F	10/23/2005	14	8	Middle School	High School	50000	0	0	NA	NA	NA	NA	NA	NA	NA	NA	NA	0	Negative	NA	NA	16	0	1	1	0	1	1	1	1	0	1	1	0	1	1	1	2	1	1	1
245	Student	1	0	0	123	0	White	M	7/8/2006	13	8	Middle School	High School	90000	0	0	NA	NA	NA	NA	NA	NA	NA	NA	NA	NA	NA	NA	NA	17	1	1	1	1	1	1	1	1	0	1	1	0	1	1	0	1	1	1	1
246	Student	1	0	0	125	1	White	M	7/18/2012	7	2	Primary School	Primary School	NA	0	NA	NA	NA	NA	NA	NA	NA	NA	NA	NA	NA	NA	NA	NA	20	1	1	2	2	1	1	2	1	2	1	2	0	1	1	0	1	1	1	1
247	Student	1	1	0	125	0	White	M	10/30/2008	11	5	Primary School	Middle School	NA	0	0	NA	NA	NA	NA	0	0	NA	NA	NA	NA	NA	NA	NA	20	1	1	1	2	1	1	2	1	0	1	2	0	1	1	0	1	1	1	1
249	Student	1	0	0	126	1	Hispanic	F	2/6/2003	17	11	High School	High School	NA	0	0	NA	NA	NA	NA	NA	NA	NA	NA	NA	NA	NA	NA	NA	11	1	2	2	2	1	1	0	1	0	2	2	0	1	1	2	1	1	1	1
250	Student	1	1	1	123	0	White	F	1/13/2009	11	5	Primary School	Middle School	90000	0	0	0	NA	NA	NA	0	NA	NA	NA	NA	0	Negative	NA	NA	17	1	1	1	1	1	1	1	1	0	1	1	0	1	1	0	1	1	1	1
252	Student	1	1	1	127	1	White	F	2/24/2002	18	12	High School	High School	125000	0	0	0	0	NA	NA	0	0	NA	NA	NA	0	Negative	NA	NA	12	1	1	1	1	1	1	1	1	0	1	1	0	1	1	0	1	1	1	1
253	Student	1	1	1	127	0	White	F	4/9/2005	15	9	High School	High School	125000	0	0	0	0	NA	NA	0	0	NA	NA	NA	0	Negative	NA	NA	9	1	1	1	1	1	1	1	1	0	1	1	0	1	1	0	1	1	1	1
254	Student	1	1	1	131	1	White	F	10/30/2005	14	8	Middle School	High School	NA	0	0	NA	NA	NA	NA	NA	NA	NA	NA	NA	0	Negative	NA	NA	9	1	1	1	0	1	1	1	1	0	1	1	0	1	1	1	1	1	1	1
255	Student	1	1	1	128	1	White	F	9/22/2004	15	9	High School	High School	180000	0	0	0	0	NA	NA	0	0	full dose	NA	NA	0	Positive	NA	NA	22	1	0	1	0	1	1	1	1	0	1	1	0	1	1	1	2	1	1	1
257	Student	1	0	0	129	1	White	F	1/27/2011	9	3	Primary School	Primary School	NA	0	0	NA	NA	NA	NA	NA	NA	NA	NA	NA	NA	NA	NA	NA	3	1	2	1	0	1	1	1	1	0	1	2	0	1	1	0	0	1	1	1
259	Student	1	0	0	129	0	White	M	2/21/2008	12	6	Middle School	Middle School	NA	0	0	NA	NA	NA	NA	NA	NA	NA	NA	NA	NA	NA	NA	NA	20	1	2	1	0	1	1	1	1	0	1	2	0	1	1	0	1	1	1	1
261	Student	1	1	1	128	0	White	M	2/21/2008	12	6	Middle School	Middle School	180000	0	0	0	0	NA	NA	0	0	NA	NA	NA	0	Negative	NA	NA	22	1	1	1	0	1	1	1	1	0	1	1	0	1	1	1	0	1	2	1
262	Student	1	0	0	130	1	White	M	7/15/2006	13	8	Middle School	High School	120000	0	0	NA	NA	NA	NA	NA	NA	NA	NA	NA	NA	NA	NA	NA	16	1	1	1	0	1	1	1	1	0	1	1	0	1	1	1	1	1	1	1
264	Student	1	0	0	131	0	Multiracial/Other	F	1/17/2012	8	2	Primary School	Primary School	NA	0	0	NA	NA	NA	NA	NA	NA	NA	NA	NA	NA	NA	NA	NA	3	0	1	1	0	1	1	1	1	0	1	1	0	1	1	1	1	2	1	1
265	Student	1	1	0	132	1	White	M	2/16/2005	15	9	High School	High School	NA	0	0	NA	NA	NA	NA	0	0	NA	NA	NA	NA	NA	NA	NA	16	1	1	1	0	1	1	1	1	0	1	1	0	1	1	1	1	1	1	1
266	Student	1	0	0	133	1	White	F	5/26/2002	17	12	High School	High School	NA	0	0	NA	NA	NA	NA	NA	NA	NA	NA	NA	NA	NA	NA	NA	12	1	0	1	0	1	1	2	1	0	0	0	0	1	1	0	1	1	1	1
267	Student	1	0	0	133	0	White	M	12/6/2005	14	8	Middle School	High School	NA	0	0	NA	NA	NA	NA	NA	NA	NA	NA	NA	NA	NA	NA	NA	8	1	0	1	0	1	1	1	1	0	0	1	0	1	1	0	2	1	1	1
269	Student	1	0	1	134	1	White	F	7/9/2004	15	10	High School	High School	110000	0	0	0	0	NA	NA	0	0	half dose	NA	NA	0	Positive	NA	NA	10	1	1	1	0	1	1	1	1	0	1	1	0	1	1	0	1	1	1	1
270	Student	1	1	0	132	0	White	F	5/8/2003	16	11	High School	High School	NA	0	0	NA	NA	NA	NA	0	0	NA	NA	NA	NA	NA	NA	NA	12	1	1	1	0	1	1	1	1	0	1	1	0	1	1	1	1	1	1	1
271	Student	1	0	1	135	1	White	F	9/3/2008	11	5	Primary School	Middle School	NA	0	0	NA	NA	NA	NA	NA	NA	NA	NA	NA	0	Negative	NA	NA	6	1	1	1	0	1	1	1	1	0	1	1	0	1	1	1	1	1	1	1
272	Student	1	0	1	135	0	White	F	3/25/2003	17	11	High School	High School	NA	0	0	NA	NA	NA	NA	NA	NA	half dose	NA	NA	0	Positive	NA	NA	12	1	1	1	0	1	1	1	1	0	1	1	0	1	1	2	1	1	1	1
273	Student	1	1	1	135	0	White	M	10/4/2001	18	12	High School	High School	NA	0	0	NA	NA	NA	NA	NA	NA	half dose	NA	NA	0	Positive	NA	NA	13	1	1	1	0	1	1	1	1	0	1	1	0	1	1	2	1	1	1	1
277	Student	1	0	0	136	1	White	M	9/6/2001	18	12	High School	High School	NA	0	0	NA	NA	NA	NA	NA	NA	NA	NA	NA	NA	NA	NA	NA	11	1	0	1	2	1	1	1	1	0	1	0	0	1	1	0	1	1	1	1
278	Student	1	1	1	137	1	White	F	5/11/2006	13	8	Middle School	High School	300000	0	0	0	0	NA	NA	0	0	NA	NA	NA	0	Negative	NA	NA	17	1	1	1	0	1	1	1	1	0	1	0	0	1	1	1	2	1	1	1
279	Student	1	1	1	138	1	White	M	5/24/2007	12	7	Middle School	Middle School	NA	0	0	NA	NA	NA	NA	0	NA	NA	NA	NA	0	NA	NA	NA	18	1	1	1	0	1	1	1	1	0	1	2	0	1	1	1	0	1	1	1
280	Student	1	1	1	137	0	White	F	5/11/2006	13	8	Middle School	High School	300000	0	0	0	0	NA	NA	0	0	NA	NA	NA	0	Negative	NA	NA	17	1	1	1	0	1	1	1	1	0	1	0	0	1	1	1	2	1	1	1
282	Student	1	1	0	139	1	White	F	12/28/2011	8	2	Primary School	Primary School	NA	0	0	NA	NA	NA	NA	0	0	NA	NA	NA	NA	NA	NA	NA	15	1	1	1	0	1	1	1	1	0	1	2	0	1	1	0	1	1	1	1
283	Student	1	0	1	140	1	Hispanic	F	10/8/2002	17	11	High School	High School	53000	0	0	0	0	NA	NA	NA	NA	NA	NA	NA	0	Negative	NA	NA	11	1	1	1	1	1	1	1	1	0	1	1	0	1	1	1	1	1	1	1
285	Student	1	1	1	141	1	Hispanic	F	6/16/2006	13	8	Middle School	High School	NA	0	0	NA	NA	NA	NA	0	0	NA	NA	NA	0	Negative	NA	NA	16	1	1	2	0	1	1	1	1	0	1	0	0	1	1	2	0	1	1	1
287	Student	1	0	0	142	1	Multiracial/Other	F	2/23/2009	11	5	Primary School	Middle School	NA	0	0	NA	NA	NA	NA	NA	NA	NA	NA	NA	NA	NA	NA	NA	17	1	1	1	0	1	1	1	1	2	1	2	0	1	2	0	2	1	2	2
289	Student	1	0	0	143	1	White	F	12/24/2002	17	11	High School	High School	93000	0	0	0	0	NA	NA	NA	NA	NA	NA	NA	NA	NA	NA	NA	11	1	1	1	0	1	1	1	1	0	1	2	0	1	1	1	1	1	1	1
293	Student	1	0	0	144	1	White	F	8/7/2008	11	5	Primary School	Middle School	NA	0	0	NA	NA	NA	NA	NA	NA	NA	NA	NA	NA	NA	NA	NA	17	1	2	1	2	1	2	1	1	0	1	1	0	1	1	2	1	1	1	1
295	Student	1	0	1	63	0	Black	M	10/30/2008	11	5	Primary School	Middle School	NA	0	0	NA	NA	NA	NA	NA	NA	NA	NA	NA	0	Positive	NA	NA	18	1	0	1	0	1	1	1	1	0	1	1	0	1	1	1	0	1	1	1
296	Student	1	1	0	145	1	White	M	1/26/2007	13	7	Middle School	Middle School	NA	0	0	NA	NA	NA	NA	0	0	NA	NA	NA	NA	NA	NA	NA	7	1	2	1	1	1	1	1	1	0	1	0	0	1	1	0	1	1	1	1
297	Student	1	1	1	146	1	White	F	3/9/2010	10	4	Primary School	Primary School	NA	0	0	NA	NA	NA	NA	0	0	NA	NA	NA	0	Indeterminate	NA	NA	16	1	1	1	0	1	1	1	1	0	1	1	0	1	1	0	1	1	1	1
298	Student	1	0	0	144	0	White	F	7/13/2005	14	9	High School	High School	NA	0	0	NA	NA	NA	NA	NA	NA	NA	NA	NA	NA	NA	NA	NA	17	1	1	1	2	1	2	1	1	0	1	1	0	1	1	0	1	1	1	1
302	Student	1	1	1	138	0	White	F	4/22/2002	18	12	High School	High School	NA	0	0	NA	NA	NA	NA	0	NA	half dose	NA	NA	0	NA	NA	NA	12	1	1	1	0	1	1	1	1	0	1	2	0	1	1	1	0	1	1	1
304	Student	1	1	1	138	0	White	M	6/10/2004	15	10	High School	High School	NA	0	0	NA	NA	NA	NA	0	NA	NA	NA	NA	0	NA	NA	NA	10	1	1	1	0	1	1	1	1	0	1	2	0	1	1	1	0	1	1	1
305	Student	1	1	1	147	1	White	F	1/13/2008	12	6	Middle School	Middle School	NA	0	0	NA	NA	NA	NA	0	0	NA	NA	NA	NA	NA	NA	NA	23	1	1	1	0	1	1	1	1	0	1	1	0	1	1	1	1	1	1	1
306	Student	1	1	1	147	0	White	M	8/28/2005	14	8	Middle School	High School	NA	0	0	NA	NA	NA	NA	0	0	NA	NA	NA	NA	NA	NA	NA	23	1	1	1	0	1	1	1	1	0	1	1	0	1	1	1	1	1	1	1
307	Student	1	0	1	148	1	White	M	6/19/2008	11	6	Middle School	Middle School	NA	0	0	NA	NA	NA	NA	NA	NA	NA	NA	NA	0	Negative	NA	NA	20	1	1	1	0	1	1	1	1	1	1	0	0	1	1	1	2	1	1	1
308	Student	1	1	1	149	1	Hispanic	F	4/14/2013	7	1	Primary School	Primary School	120000	0	NA	0	0	NA	NA	NA	NA	NA	NA	NA	0	Negative	NA	NA	20	1	1	1	0	1	1	1	1	0	1	1	0	1	1	1	1	1	1	1
309	Student	1	0	0	150	1	Hispanic	M	9/2/2009	10	4	Primary School	Primary School	NA	0	0	NA	NA	NA	NA	NA	NA	NA	NA	NA	NA	NA	NA	NA	5	1	0	1	0	1	1	1	1	0	1	1	0	1	1	1	0	1	1	1
310	Student	1	0	0	150	0	Hispanic	M	1/3/2007	13	7	Middle School	Middle School	NA	0	0	NA	NA	NA	NA	NA	NA	NA	NA	NA	NA	NA	NA	NA	15	1	0	1	0	1	1	1	1	0	1	1	0	1	1	0	0	1	1	1
313	Student	1	1	0	151	1	White	F	9/18/2005	15	9	High School	High School	NA	0	0	NA	NA	NA	NA	0	0	NA	NA	NA	NA	NA	NA	NA	19	1	1	1	0	1	1	1	1	0	1	1	0	1	1	0	2	1	1	1
314	Student	1	0	0	152	1	Hispanic	F	11/16/2002	17	11	High School	High School	NA	0	0	NA	NA	NA	NA	NA	NA	NA	NA	NA	NA	NA	NA	NA	22	1	0	2	0	1	1	1	1	0	1	0	0	1	1	1	2	1	1	1
315	Student	1	0	0	153	1	Hispanic	F	4/1/2004	16	10	High School	High School	NA	0	0	NA	NA	NA	NA	NA	NA	NA	NA	NA	NA	NA	NA	NA	9	1	1	1	0	1	1	1	1	0	1	0	0	1	1	1	0	1	1	1
316	Student	1	1	1	149	0	Hispanic	F	6/3/2005	14	9	High School	High School	120000	0	0	0	0	NA	NA	0	0	NA	NA	NA	NA	Negative	NA	NA	20	1	1	1	0	1	1	1	1	0	1	1	0	1	1	1	1	1	1	1
317	Student	1	0	0	154	1	White	M	1/18/2003	17	11	High School	High School	NA	0	0	NA	NA	NA	NA	NA	NA	NA	NA	NA	NA	NA	NA	NA	18	1	1	1	0	1	1	1	1	0	1	0	0	1	1	1	0	1	1	1
318	Student	1	0	0	155	1	Hispanic	F	11/19/2005	14	8	Middle School	High School	200000	0	0	0	0	NA	NA	NA	NA	NA	NA	NA	NA	NA	NA	NA	8	1	1	1	2	1	1	1	1	0	1	1	0	1	1	1	1	1	1	1
319	Student	1	0	0	153	0	Hispanic	F	4/1/2004	16	10	High School	High School	NA	0	0	NA	NA	NA	NA	NA	NA	NA	NA	NA	NA	NA	NA	NA	9	1	1	1	0	1	1	1	1	0	1	0	1	1	1	1	0	1	1	1
320	Student	1	0	1	156	1	White	M	1/10/2011	9	3	Primary School	Primary School	NA	0	0	NA	NA	NA	NA	NA	NA	NA	NA	NA	0	Negative	NA	NA	19	1	1	1	0	1	1	1	1	0	1	2	0	1	1	2	2	1	1	1
321	Student	1	0	1	156	0	White	F	10/23/2008	11	5	Primary School	Middle School	NA	0	0	NA	NA	NA	NA	NA	NA	NA	NA	NA	0	Negative	NA	NA	19	1	1	1	0	1	1	1	1	0	1	1	0	1	1	1	2	1	1	1
322	Student	1	0	0	158	1	Multiracial/Other	F	2/3/2014	6	0	Primary School	Primary School	99000	0	0	NA	NA	NA	NA	NA	NA	NA	NA	NA	NA	NA	NA	NA	14	1	1	2	0	1	1	1	1	0	1	1	0	1	1	1	1	1	1	1
323	Student	1	1	1	157	1	Hispanic	F	8/14/2013	6	1	Primary School	Primary School	NA	0	0	NA	NA	NA	NA	0	0	NA	NA	NA	0	Negative	NA	NA	18	1	0	1	0	1	1	1	1	0	1	1	0	1	1	1	1	1	1	1
324	Student	1	0	0	158	0	Multiracial/Other	F	12/27/2005	14	8	Middle School	High School	NA	0	0	NA	NA	NA	NA	NA	NA	NA	NA	NA	NA	NA	NA	NA	14	1	1	1	0	1	1	1	1	0	1	1	0	1	1	1	1	1	1	1
325	Student	1	1	0	159	1	White	F	8/11/2005	14	9	High School	High School	NA	0	0	NA	NA	NA	NA	NA	NA	NA	NA	NA	NA	NA	NA	NA	22	1	1	1	0	1	1	1	1	0	1	1	0	1	1	1	2	1	1	1
326	Student	1	1	0	160	1	Hispanic	F	5/21/2007	12	7	Middle School	Middle School	70000	NA	0	NA	NA	NA	NA	NA	NA	NA	NA	NA	NA	NA	NA	NA	16	1	0	1	1	1	1	1	1	0	1	1	0	1	1	0	0	1	1	1
327	Student	1	1	1	161	1	White	M	10/30/2012	7	1	Primary School	Primary School	120000	0	0	0	0	NA	NA	0	0	NA	NA	NA	0	Negative	NA	NA	17	0	1	1	0	1	1	1	1	0	1	1	0	1	1	1	1	1	1	1
328	Student	1	1	1	161	0	White	F	11/9/2008	11	5	Primary School	Middle School	120000	0	0	0	0	NA	NA	0	0	NA	NA	NA	0	Negative	NA	NA	17	1	1	1	0	1	1	1	1	0	1	1	0	1	1	1	1	1	1	1
330	Student	1	1	1	162	1	White	M	4/20/2007	13	7	Middle School	Middle School	56000	0	0	0	0	NA	NA	NA	NA	NA	NA	NA	0	Indeterminate	NA	NA	7	1	0	1	2	1	1	2	1	0	1	1	0	1	1	2	1	1	1	1
332	Student	1	0	1	163	1	Hispanic	F	3/22/2006	14	8	Middle School	High School	110000	0	0	0	0	NA	NA	NA	NA	NA	NA	NA	0	Negative	NA	NA	9.5	1	1	1	0	1	1	1	1	0	1	1	0	1	1	1	0	1	1	1
333	Student	1	1	0	145	0	White	F	8/19/2004	15	10	High School	High School	NA	0	0	NA	NA	NA	NA	0	0	NA	NA	NA	NA	NA	NA	NA	11	1	2	1	1	1	1	1	1	0	1	0	0	1	1	0	1	1	2	1
335	Student	1	0	0	164	1	White	M	7/12/2006	13	8	Middle School	High School	NA	0	0	NA	NA	NA	NA	NA	NA	NA	NA	NA	NA	NA	NA	NA	12	1	1	1	0	1	1	0	1	0	1	0	0	1	1	0	2	0	0	1
336	Student	1	0	0	165	1	White	M	5/11/2014	5	0	Primary School	Primary School	NA	0	0	NA	NA	NA	NA	NA	NA	NA	NA	NA	NA	NA	NA	NA	1	1	1	1	0	1	1	1	1	0	1	0	0	1	1	1	2	1	1	1
337	Student	1	0	0	68	0	White	F	5/8/2008	11	6	Middle School	Middle School	NA	0	0	NA	NA	NA	NA	NA	NA	NA	NA	NA	NA	NA	NA	NA	7	1	2	1	0	1	1	1	1	0	1	1	0	1	1	1	2	0	0	1
338	Student	1	1	1	166	1	White	M	10/1/2007	12	6	Middle School	Middle School	150000	0	0	0	0	NA	NA	0	0	NA	NA	NA	0	Negative	NA	NA	27	1	1	1	0	1	1	1	1	0	1	0	0	1	1	1	0	1	1	1
339	Student	1	1	0	167	1	White	F	4/28/2010	9	4	Primary School	Primary School	NA	0	0	NA	NA	NA	NA	0	0	NA	NA	NA	NA	NA	NA	NA	19	0	1	1	0	1	1	1	1	0	1	0	0	1	1	0	0	1	1	1
344	Student	1	0	0	171	1	Black	F	7/15/2013	6	1	Primary School	Primary School	NA	0	0	NA	NA	NA	NA	NA	NA	NA	NA	NA	NA	NA	NA	NA	16	1	1	1	0	1	1	1	1	0	1	0	0	1	1	1	1	1	1	1
347	Student	1	0	0	168	1	White	F	10/3/2002	17	11	High School	High School	NA	0	0	NA	NA	NA	NA	NA	NA	NA	NA	NA	NA	NA	NA	NA	11	1	1	1	0	1	1	1	1	0	0	1	0	1	1	1	2	0	1	1
348	Student	1	0	0	169	1	White	F	10/4/2001	18	12	High School	High School	NA	0	0	NA	NA	NA	NA	NA	NA	NA	NA	NA	NA	NA	NA	NA	16	2	1	1	1	1	1	1	1	0	1	1	0	1	1	0	2	1	1	1
349	Student	1	1	1	170	1	Hispanic	F	12/29/2003	16	10	High School	High School	NA	0	0	NA	NA	NA	NA	0	0	full dose	NA	NA	0	Positive	NA	NA	25	1	1	1	0	1	1	1	1	0	1	1	0	1	1	1	1	1	1	1
350	Student	1	0	0	171	0	Black	M	3/3/2011	9	3	Primary School	Primary School	NA	0	0	NA	NA	NA	NA	NA	NA	NA	NA	NA	NA	NA	NA	NA	16	1	1	1	0	1	1	1	1	0	1	0	0	1	1	1	0	1	1	1
352	Student	1	0	0	172	1	White	M	10/29/2004	15	9	High School	High School	NA	0	0	NA	NA	NA	NA	NA	NA	NA	NA	NA	NA	NA	NA	NA	18	1	2	1	0	1	1	1	1	0	1	0	0	1	1	1	1	1	1	1
354	Student	1	0	0	165	0	White	M	3/16/2002	18	12	High School	High School	NA	0	0	NA	NA	NA	NA	NA	NA	NA	NA	NA	NA	NA	NA	NA	12	1	1	1	0	1	1	1	1	0	1	0	0	1	1	2	1	1	1	1
355	Student	1	1	1	173	1	White	M	8/30/2007	12	7	Middle School	Middle School	NA	0	0	NA	NA	NA	NA	0	0	NA	NA	NA	0	Negative	NA	NA	17	1	0	1	2	1	1	1	1	0	1	1	0	1	1	1	1	1	1	1
356	Student	1	0	0	174	1	White	M	1/23/2012	8	2	Primary School	Primary School	NA	0	0	NA	NA	NA	NA	NA	NA	NA	NA	NA	NA	NA	NA	NA	2	1	0	1	2	1	1	1	1	0	2	0	0	1	1	0	1	1	1	1
357	Student	1	0	0	174	0	White	F	4/20/2009	11	5	Primary School	Middle School	NA	0	0	NA	NA	NA	NA	NA	NA	NA	NA	NA	NA	NA	NA	NA	5	1	0	1	2	1	1	1	1	0	2	0	0	1	1	0	1	1	1	1
358	Student	1	0	0	175	1	White	F	3/13/2002	18	12	High School	High School	NA	NA	NA	NA	NA	NA	NA	NA	NA	NA	NA	NA	NA	NA	NA	NA	14	1	1	1	2	1	1	2	1	0	1	1	0	1	1	1	1	0	1	1
363	Student	1	1	0	176	1	Hispanic	M	6/17/2013	6	1	Primary School	Primary School	NA	0	0	NA	NA	NA	NA	0	0	NA	NA	NA	NA	NA	NA	NA	15	0	1	1	0	1	1	1	1	0	1	1	0	1	1	1	1	1	1	1
364	Student	1	0	0	160	0	White	F	2/19/2003	17	11	High School	High School	NA	NA	NA	NA	NA	NA	NA	NA	NA	NA	NA	NA	NA	NA	NA	NA	11	1	2	1	0	1	1	1	1	0	1	1	0	1	1	1	1	1	1	1
365	Student	1	0	0	172	0	White	M	4/7/2006	14	8	Middle School	High School	NA	0	0	NA	NA	NA	NA	NA	NA	NA	NA	NA	NA	NA	NA	NA	18	1	0	1	0	1	1	1	1	1	1	0	0	1	1	0	1	1	1	1
366	Student	1	0	0	172	0	White	M	4/7/2006	14	8	Middle School	High School	NA	0	0	NA	NA	NA	NA	NA	NA	NA	NA	NA	NA	NA	NA	NA	18	1	0	1	0	1	1	1	1	0	1	0	0	1	1	1	1	1	1	1
369	Student	1	0	0	177	1	White	F	7/21/2003	16	11	High School	High School	NA	0	0	NA	NA	NA	NA	NA	NA	NA	NA	NA	NA	NA	NA	NA	12	1	0	1	0	1	1	2	1	0	1	0	0	1	1	1	1	1	1	1
371	Student	1	0	0	178	1	Hispanic	F	2/5/2014	6	0	Primary School	Primary School	NA	NA	NA	NA	NA	NA	NA	NA	NA	NA	NA	NA	NA	NA	NA	NA	20	2	1	1	2	1	1	1	1	0	1	1	0	1	1	0	1	1	1	1
372	Student	1	1	1	179	1	White	F	4/3/2013	7	1	Primary School	Primary School	84000	0	0	0	NA	NA	NA	0	NA	NA	NA	NA	0	Negative	NA	NA	19	1	1	1	0	1	1	1	1	0	1	0	0	1	1	1	0	1	1	1
373	Student	1	1	0	180	1	White	F	1/8/2006	14	8	Middle School	High School	NA	0	0	NA	NA	NA	NA	0	0	NA	NA	NA	NA	NA	NA	NA	9	1	1	1	2	1	2	1	1	2	1	1	0	1	1	0	1	1	1	1
375	Student	1	0	0	181	1	White	F	11/7/2005	14	8	Middle School	High School	NA	0	0	NA	NA	NA	NA	NA	NA	NA	NA	NA	NA	NA	NA	NA	17	1	1	1	0	1	1	1	1	0	1	1	1	1	1	1	2	1	1	1
376	Student	1	0	0	182	1	Hispanic	F	2/10/2005	15	9	High School	High School	NA	0	0	NA	NA	NA	NA	NA	NA	NA	NA	NA	NA	NA	NA	NA	17	1	1	1	0	1	1	1	1	0	1	1	0	1	1	1	0	1	1	0
377	Student	1	1	0	183	1	White	M	9/28/2004	15	9	High School	High School	150000	0	0	0	1	NA	NA	0	0	NA	NA	NA	NA	NA	NA	NA	9	1	1	1	0	1	1	1	1	1	1	1	0	1	1	1	0	1	1	1
378	Student	1	0	0	184	1	White	M	4/12/2008	12	6	Middle School	Middle School	NA	0	0	NA	NA	NA	NA	NA	NA	NA	NA	NA	NA	NA	NA	NA	18	1	1	1	0	1	1	1	1	0	1	0	0	1	1	1	0	1	1	1
379	Student	1	1	1	185	1	Black	F	12/15/2006	13	7	Middle School	Middle School	NA	0	1	NA	NA	NA	NA	0	1	NA	NA	NA	NA	NA	NA	NA	18	1	1	1	0	1	1	1	1	0	1	1	0	1	1	1	1	1	1	1
380	Student	0	1	0	906	1	Hispanic	M	NA	NA	11	High School	High School	NA	NA	NA	NA	NA	NA	NA	0	0	NA	NA	NA	NA	NA	NA	NA	NA	NA	NA	NA	NA	NA	NA	NA	NA	NA	NA	NA	NA	NA	NA	NA	NA	NA	NA	NA
381	Student	1	0	0	184	0	White	F	11/13/2003	16	10	High School	High School	NA	0	0	NA	NA	NA	NA	NA	NA	NA	NA	NA	NA	NA	NA	NA	18	1	1	1	0	1	1	1	1	0	1	0	0	1	1	1	2	1	1	1
382	Student	1	0	0	186	1	White	M	9/18/2002	17	11	High School	High School	NA	0	0	NA	NA	NA	NA	NA	NA	NA	NA	NA	NA	NA	NA	NA	14	1	1	1	0	1	1	1	1	0	1	1	0	1	1	1	1	1	1	1
383	Student	1	1	0	187	1	White	M	8/21/2003	16	10	High School	High School	NA	0	0	NA	NA	NA	NA	0	0	NA	NA	NA	NA	NA	NA	NA	10	1	2	1	2	1	1	1	1	0	1	1	0	1	1	1	1	1	1	1
385	Student	1	1	1	188	1	White	F	7/20/2005	14	9	High School	High School	NA	0	0	NA	NA	NA	NA	0	0	NA	NA	NA	0	Negative	NA	NA	20	1	1	1	0	1	1	1	1	0	1	2	0	1	1	0	1	1	1	1
386	Student	1	0	0	189	1	Hispanic	M	5/20/2020	8	2	Primary School	Primary School	NA	0	0	NA	NA	NA	NA	NA	NA	NA	NA	NA	NA	NA	NA	NA	16	2	2	1	0	1	1	1	1	0	1	1	0	1	1	1	2	1	1	1
387	Student	1	0	0	189	0	Hispanic	M	10/28/2008	11	5	Primary School	Middle School	NA	NA	NA	NA	NA	NA	NA	NA	NA	NA	NA	NA	NA	NA	NA	NA	16	2	2	1	0	1	1	1	1	0	1	1	0	1	1	1	2	1	1	1
388	Student	1	1	1	188	0	White	M	1/8/2003	17	11	High School	High School	NA	0	0	NA	NA	NA	NA	0	0	full dose	NA	NA	0	Positive	NA	NA	20	1	1	1	0	1	1	1	1	0	1	2	0	1	1	0	1	1	1	1
407	Student	0	1	0	301	1	White	M	12/19/2008	11	6	Middle School	Middle School	NA	NA	NA	NA	NA	NA	NA	0	0	NA	NA	NA	NA	NA	NA	NA	NA	NA	NA	NA	NA	NA	NA	NA	NA	NA	NA	NA	NA	NA	NA	NA	NA	NA	NA	NA
411	Student	0	1	1	304	1	Black	M	10/26/2007	12	7	Middle School	Middle School	NA	NA	NA	NA	NA	NA	NA	0	0	NA	NA	NA	0	Negative	NA	NA	NA	NA	NA	NA	NA	NA	NA	NA	NA	NA	NA	NA	NA	NA	NA	NA	NA	NA	NA	NA
417	Student	0	1	1	304	0	Black	M	7/3/2003	17	11	High School	High School	NA	NA	NA	NA	NA	NA	NA	0	0	NA	NA	NA	0	Negative	NA	NA	NA	NA	NA	NA	NA	NA	NA	NA	NA	NA	NA	NA	NA	NA	NA	NA	NA	NA	NA	NA
428	Student	0	1	0	309	1	White	M	2/10/2009	11	6	Middle School	Middle School	NA	NA	NA	NA	NA	NA	NA	0	0	NA	NA	NA	NA	NA	NA	NA	NA	NA	NA	NA	NA	NA	NA	NA	NA	NA	NA	NA	NA	NA	NA	NA	NA	NA	NA	NA
429	Student	0	1	0	310	1	Hispanic	M	5/22/2008	12	7	Middle School	Middle School	NA	NA	NA	NA	NA	NA	NA	0	0	NA	NA	NA	NA	NA	NA	NA	NA	NA	NA	NA	NA	NA	NA	NA	NA	NA	NA	NA	NA	NA	NA	NA	NA	NA	NA	NA
434	Student	0	1	0	900	1	Black	F	2/29/2008	12	7	Middle School	Middle School	NA	NA	NA	NA	NA	NA	NA	NA	NA	NA	NA	NA	NA	NA	NA	NA	NA	NA	NA	NA	NA	NA	NA	NA	NA	NA	NA	NA	NA	NA	NA	NA	NA	NA	NA	NA
440	Student	0	1	0	313	1	Multiracial/Other	M	10/18/2013	6	1	Primary School	Primary School	NA	NA	NA	NA	NA	NA	NA	0	NA	NA	NA	NA	NA	NA	NA	NA	NA	NA	NA	NA	NA	NA	NA	NA	NA	NA	NA	NA	NA	NA	NA	NA	NA	NA	NA	NA
441	Student	0	1	0	901	1	White	M	10/28/2014	5	0	Primary School	Primary School	NA	NA	NA	NA	NA	NA	NA	NA	NA	NA	NA	NA	NA	NA	NA	NA	NA	NA	NA	NA	NA	NA	NA	NA	NA	NA	NA	NA	NA	NA	NA	NA	NA	NA	NA	NA
443	Student	0	1	1	173	0	White	M	8/13/2009	11	6	Middle School	Middle School	NA	NA	NA	NA	NA	NA	NA	0	0	NA	NA	NA	0	Negative	NA	NA	NA	NA	NA	NA	NA	NA	NA	NA	NA	NA	NA	NA	NA	NA	NA	NA	NA	NA	NA	NA
450	Student	0	1	1	315	1	White	F	11/1/2004	15	10	High School	High School	NA	NA	NA	NA	NA	NA	NA	1	0	NA	NA	NA	NA	NA	NA	NA	NA	NA	NA	NA	NA	NA	NA	NA	NA	NA	NA	NA	NA	NA	NA	NA	NA	NA	NA	NA
453	Student	0	1	1	317	1	Hispanic	F	1/11/2009	11	6	Middle School	Middle School	NA	NA	NA	NA	NA	NA	NA	0	NA	NA	NA	NA	0	NA	NA	NA	NA	NA	NA	NA	NA	NA	NA	NA	NA	NA	NA	NA	NA	NA	NA	NA	NA	NA	NA	NA
455	Student	0	1	0	335	1	Hispanic	F	5/10/2010	10	5	Primary School	Primary School	NA	NA	NA	NA	NA	NA	NA	0	0	NA	NA	NA	NA	NA	NA	NA	NA	NA	NA	NA	NA	NA	NA	NA	NA	NA	NA	NA	NA	NA	NA	NA	NA	NA	NA	NA
456	Student	0	1	0	40	0	Multiracial/Other	M	10/12/2014	6	0	Primary School	Primary School	NA	NA	NA	NA	NA	NA	NA	NA	NA	NA	NA	NA	NA	NA	NA	NA	NA	NA	NA	NA	NA	NA	NA	NA	NA	NA	NA	NA	NA	NA	NA	NA	NA	NA	NA	NA
463	Student	0	1	0	902	1	Multiracial/Other	F	7/30/2006	14	9	High School	High School	NA	NA	NA	NA	NA	NA	NA	NA	NA	NA	NA	NA	NA	NA	NA	NA	NA	NA	NA	NA	NA	NA	NA	NA	NA	NA	NA	NA	NA	NA	NA	NA	NA	NA	NA	NA
465	Student	0	1	0	322	1	White	M	12/29/2009	10	5	Primary School	Primary School	NA	NA	NA	NA	NA	NA	NA	0	0	NA	NA	NA	NA	NA	NA	NA	NA	NA	NA	NA	NA	NA	NA	NA	NA	NA	NA	NA	NA	NA	NA	NA	NA	NA	NA	NA
466	Student	0	1	0	322	0	White	F	10/29/2005	14	9	High School	High School	NA	NA	NA	NA	NA	NA	NA	0	0	NA	NA	NA	NA	NA	NA	NA	NA	NA	NA	NA	NA	NA	NA	NA	NA	NA	NA	NA	NA	NA	NA	NA	NA	NA	NA	NA
467	Student	0	1	0	322	0	White	M	9/25/2003	17	11	High School	High School	NA	NA	NA	NA	NA	NA	NA	0	0	NA	NA	NA	NA	NA	NA	NA	NA	NA	NA	NA	NA	NA	NA	NA	NA	NA	NA	NA	NA	NA	NA	NA	NA	NA	NA	NA
468	Student	0	1	0	326	1	Multiracial/Other	F	8/15/2015	5	0	Primary School	Primary School	NA	NA	NA	NA	NA	NA	NA	0	NA	NA	NA	NA	NA	NA	NA	NA	NA	NA	NA	NA	NA	NA	NA	NA	NA	NA	NA	NA	NA	NA	NA	NA	NA	NA	NA	NA
469	Student	0	1	0	325	1	Black	M	6/27/2003	17	12	High School	High School	NA	NA	NA	NA	NA	NA	NA	0	0	NA	NA	NA	NA	NA	NA	NA	NA	NA	NA	NA	NA	NA	NA	NA	NA	NA	NA	NA	NA	NA	NA	NA	NA	NA	NA	NA
470	Student	0	1	0	326	0	Multiracial/Other	M	7/31/2011	9	4	Primary School	Primary School	NA	NA	NA	NA	NA	NA	NA	0	NA	NA	NA	NA	NA	NA	NA	NA	NA	NA	NA	NA	NA	NA	NA	NA	NA	NA	NA	NA	NA	NA	NA	NA	NA	NA	NA	NA
476	Student	0	1	1	109	0	White	F	3/30/2009	11	6	Middle School	Middle School	NA	NA	NA	NA	NA	NA	NA	0	0	NA	NA	NA	0	Negative	NA	NA	NA	NA	NA	NA	NA	NA	NA	NA	NA	NA	NA	NA	NA	NA	NA	NA	NA	NA	NA	NA
481	Student	0	1	1	331	1	White	M	7/16/2008	12	7	Middle School	Middle School	NA	NA	NA	NA	NA	NA	NA	0	0	NA	NA	NA	0	Negative	NA	NA	NA	NA	NA	NA	NA	NA	NA	NA	NA	NA	NA	NA	NA	NA	NA	NA	NA	NA	NA	NA
484	Student	0	1	1	332	1	White	F	9/20/2012	8	2	Primary School	Primary School	NA	NA	NA	NA	NA	NA	NA	0	0	NA	NA	NA	0	NA	NA	NA	NA	NA	NA	NA	NA	NA	NA	NA	NA	NA	NA	NA	NA	NA	NA	NA	NA	NA	NA	NA
488	Student	0	1	0	314	1	White	F	9/6/2009	11	6	Middle School	Middle School	NA	NA	NA	NA	NA	NA	NA	0	0	NA	NA	NA	NA	NA	NA	NA	NA	NA	NA	NA	NA	NA	NA	NA	NA	NA	NA	NA	NA	NA	NA	NA	NA	NA	NA	NA
491	Student	0	1	0	903	1	White	M	12/1/2003	16	11	High School	High School	NA	NA	NA	NA	NA	NA	NA	NA	NA	NA	NA	NA	NA	NA	NA	NA	NA	NA	NA	NA	NA	NA	NA	NA	NA	NA	NA	NA	NA	NA	NA	NA	NA	NA	NA	NA
492	Student	0	1	0	301	0	White	M	1/25/2011	9	4	Primary School	Primary School	NA	NA	NA	NA	NA	NA	NA	0	0	NA	NA	NA	NA	NA	NA	NA	NA	NA	NA	NA	NA	NA	NA	NA	NA	NA	NA	NA	NA	NA	NA	NA	NA	NA	NA	NA
493	Student	0	1	0	306	1	Hispanic	M	5/5/2010	10	5	Primary School	Primary School	NA	NA	NA	NA	NA	NA	NA	0	0	NA	NA	NA	NA	NA	NA	NA	NA	NA	NA	NA	NA	NA	NA	NA	NA	NA	NA	NA	NA	NA	NA	NA	NA	NA	NA	NA
505	Student	0	1	0	328	1	White	F	5/30/2003	17	12	High School	High School	NA	NA	NA	NA	NA	NA	NA	NA	NA	NA	NA	NA	NA	NA	NA	NA	NA	NA	NA	NA	NA	NA	NA	NA	NA	NA	NA	NA	NA	NA	NA	NA	NA	NA	NA	NA
510	Student	0	1	0	318	1	White	M	6/11/2008	12	7	Middle School	Middle School	NA	NA	NA	NA	NA	NA	NA	0	0	NA	NA	NA	NA	NA	NA	NA	NA	NA	NA	NA	NA	NA	NA	NA	NA	NA	NA	NA	NA	NA	NA	NA	NA	NA	NA	NA
511	Student	0	1	0	307	1	Hispanic	M	6/23/2005	15	10	High School	High School	NA	NA	NA	NA	NA	NA	NA	0	0	NA	NA	NA	NA	NA	NA	NA	NA	NA	NA	NA	NA	NA	NA	NA	NA	NA	NA	NA	NA	NA	NA	NA	NA	NA	NA	NA
513	Student	0	1	1	308	1	White	F	3/3/2004	16	11	High School	High School	NA	NA	NA	NA	NA	NA	NA	0	0	half dose	NA	NA	0	Positive	NA	NA	NA	NA	NA	NA	NA	NA	NA	NA	NA	NA	NA	NA	NA	NA	NA	NA	NA	NA	NA	NA
518	Student	0	1	1	334	1	White	F	5/3/2007	13	8	Middle School	Middle School	NA	NA	NA	NA	NA	NA	NA	0	0	NA	NA	NA	0	Negative	NA	NA	NA	NA	NA	NA	NA	NA	NA	NA	NA	NA	NA	NA	NA	NA	NA	NA	NA	NA	NA	NA
519	Student	0	1	1	347	1	Black	F	4/20/2010	10	5	Primary School	Primary School	NA	NA	NA	NA	NA	NA	NA	0	0	NA	NA	NA	0	Negative	NA	NA	NA	NA	NA	NA	NA	NA	NA	NA	NA	NA	NA	NA	NA	NA	NA	NA	NA	NA	NA	NA
525	Student	0	1	0	337	1	Multiracial/Other	M	7/27/2012	8	3	Primary School	Primary School	NA	NA	NA	NA	NA	NA	NA	0	0	NA	NA	NA	NA	NA	NA	NA	NA	NA	NA	NA	NA	NA	NA	NA	NA	NA	NA	NA	NA	NA	NA	NA	NA	NA	NA	NA
529	Student	0	1	0	335	0	Hispanic	M	6/17/2007	13	9	High School	High School	NA	NA	NA	NA	NA	NA	NA	0	0	NA	NA	NA	NA	NA	NA	NA	NA	NA	NA	NA	NA	NA	NA	NA	NA	NA	NA	NA	NA	NA	NA	NA	NA	NA	NA	NA
530	Student	0	1	1	334	0	White	M	11/26/2004	15	10	High School	High School	NA	NA	NA	NA	NA	NA	NA	0	0	half dose	NA	NA	0	Negative	NA	NA	NA	NA	NA	NA	NA	NA	NA	NA	NA	NA	NA	NA	NA	NA	NA	NA	NA	NA	NA	NA
532	Student	0	1	1	308	0	White	M	11/30/2005	14	9	High School	High School	NA	NA	NA	NA	NA	NA	NA	0	0	NA	NA	NA	0	Negative	NA	NA	NA	NA	NA	NA	NA	NA	NA	NA	NA	NA	NA	NA	NA	NA	NA	NA	NA	NA	NA	NA
538	Student	0	1	1	332	0	White	M	11/30/2010	9	4	Primary School	Primary School	NA	NA	NA	NA	NA	NA	NA	0	0	NA	NA	NA	0	Negative	NA	NA	NA	NA	NA	NA	NA	NA	NA	NA	NA	NA	NA	NA	NA	NA	NA	NA	NA	NA	NA	NA
540	Student	0	1	0	336	1	Hispanic	F	4/25/2011	9	4	Primary School	Primary School	NA	NA	NA	NA	NA	NA	NA	NA	NA	NA	NA	NA	NA	NA	NA	NA	NA	NA	NA	NA	NA	NA	NA	NA	NA	NA	NA	NA	NA	NA	NA	NA	NA	NA	NA	NA
541	Student	0	1	0	336	0	Hispanic	F	11/8/2004	15	10	High School	High School	NA	NA	NA	NA	NA	NA	NA	NA	NA	NA	NA	NA	NA	NA	NA	NA	NA	NA	NA	NA	NA	NA	NA	NA	NA	NA	NA	NA	NA	NA	NA	NA	NA	NA	NA	NA
548	Student	0	1	0	108	0	Black	F	3/8/2011	9	4	Primary School	Primary School	NA	NA	NA	NA	NA	NA	NA	0	0	NA	NA	NA	NA	NA	NA	NA	NA	NA	NA	NA	NA	NA	NA	NA	NA	NA	NA	NA	NA	NA	NA	NA	NA	NA	NA	NA
554	Student	0	1	0	346	1	Black	F	1/29/2003	17	11	High School	High School	NA	NA	NA	NA	NA	NA	NA	0	0	NA	NA	NA	NA	NA	NA	NA	NA	NA	NA	NA	NA	NA	NA	NA	NA	NA	NA	NA	NA	NA	NA	NA	NA	NA	NA	NA
555	Student	0	1	0	346	0	Black	F	9/20/2004	16	10	High School	High School	NA	NA	NA	NA	NA	NA	NA	0	0	NA	NA	NA	NA	NA	NA	NA	NA	NA	NA	NA	NA	NA	NA	NA	NA	NA	NA	NA	NA	NA	NA	NA	NA	NA	NA	NA
558	Student	0	1	0	904	1	Hispanic	M	5/16/2013	7	2	Primary School	Primary School	NA	NA	NA	NA	NA	NA	NA	NA	NA	NA	NA	NA	NA	NA	NA	NA	NA	NA	NA	NA	NA	NA	NA	NA	NA	NA	NA	NA	NA	NA	NA	NA	NA	NA	NA	NA
569	Student	0	1	0	341	1	Black	F	1/28/2009	11	6	Middle School	Middle School	NA	NA	NA	NA	NA	NA	NA	0	0	NA	NA	NA	NA	NA	NA	NA	NA	NA	NA	NA	NA	NA	NA	NA	NA	NA	NA	NA	NA	NA	NA	NA	NA	NA	NA	NA
570	Student	0	1	0	341	0	Black	M	1/2/2012	8	3	Primary School	Primary School	NA	NA	NA	NA	NA	NA	NA	0	0	NA	NA	NA	NA	NA	NA	NA	NA	NA	NA	NA	NA	NA	NA	NA	NA	NA	NA	NA	NA	NA	NA	NA	NA	NA	NA	NA
572	Student	0	1	1	339	1	Hispanic	M	1/31/2012	8	3	Primary School	Primary School	NA	NA	NA	NA	NA	NA	NA	0	0	NA	NA	NA	0	Negative	NA	NA	NA	NA	NA	NA	NA	NA	NA	NA	NA	NA	NA	NA	NA	NA	NA	NA	NA	NA	NA	NA
574	Student	0	1	1	339	0	Hispanic	M	10/16/2002	17	12	High School	High School	NA	NA	NA	NA	NA	NA	NA	0	0	half dose	NA	NA	0	Positive	NA	NA	NA	NA	NA	NA	NA	NA	NA	NA	NA	NA	NA	NA	NA	NA	NA	NA	NA	NA	NA	NA
578	Student	0	1	0	345	1	Hispanic	M	10/8/2020	17	11	High School	High School	NA	NA	NA	NA	NA	NA	NA	0	1	NA	NA	NA	NA	NA	NA	NA	NA	NA	NA	NA	NA	NA	NA	NA	NA	NA	NA	NA	NA	NA	NA	NA	NA	NA	NA	NA
585	Student	0	1	0	343	1	White	M	5/7/2009	11	6	Middle School	Middle School	NA	NA	NA	NA	NA	NA	NA	0	0	NA	NA	NA	NA	NA	NA	NA	NA	NA	NA	NA	NA	NA	NA	NA	NA	NA	NA	NA	NA	NA	NA	NA	NA	NA	NA	NA
587	Student	0	1	0	344	1	Hispanic	F	12/19/2014	5	0	Primary School	Primary School	NA	NA	NA	NA	NA	NA	NA	NA	NA	NA	NA	NA	NA	NA	NA	NA	NA	NA	NA	NA	NA	NA	NA	NA	NA	NA	NA	NA	NA	NA	NA	NA	NA	NA	NA	NA
588	Student	0	1	0	338	1	Hispanic	F	11/13/2008	11	6	Middle School	Middle School	NA	NA	NA	NA	NA	NA	NA	0	0	NA	NA	NA	NA	NA	NA	NA	NA	NA	NA	NA	NA	NA	NA	NA	NA	NA	NA	NA	NA	NA	NA	NA	NA	NA	NA	NA
589	Student	0	1	0	342	1	Multiracial/Other	F	8/17/2009	11	6	Middle School	Middle School	NA	NA	NA	NA	NA	NA	NA	0	0	NA	NA	NA	NA	NA	NA	NA	NA	NA	NA	NA	NA	NA	NA	NA	NA	NA	NA	NA	NA	NA	NA	NA	NA	NA	NA	NA
591	Student	0	1	1	340	1	White	F	5/8/2004	16	11	High School	High School	NA	NA	NA	NA	NA	NA	NA	0	0	NA	NA	NA	0	Positive	NA	NA	NA	NA	NA	NA	NA	NA	NA	NA	NA	NA	NA	NA	NA	NA	NA	NA	NA	NA	NA	NA
888	Student	0	1	1	134	0	White	F	6/11/2008	15	10	High School	High School	NA	NA	NA	NA	NA	NA	NA	NA	NA	NA	NA	NA	0	Negative	NA	NA	NA	NA	NA	NA	NA	NA	NA	NA	NA	NA	NA	NA	NA	NA	NA	NA	NA	NA	NA	NA
1000	HH_contact	1	1	1	3	0	Black	F	NA	NA	NA	NA	NA	NA	NA	NA	NA	NA	0	0	NA	NA	NA	0	0	NA	NA	0	Positive	NA	NA	NA	NA	NA	NA	NA	NA	NA	NA	NA	NA	NA	NA	NA	NA	NA	NA	NA	NA
1001	HH_contact	1	1	1	3	0	Black	M	NA	NA	NA	NA	NA	NA	NA	NA	NA	NA	0	0	NA	NA	NA	0	0	NA	NA	0	Positive	NA	NA	NA	NA	NA	NA	NA	NA	NA	NA	NA	NA	NA	NA	NA	NA	NA	NA	NA	NA
1002	HH_contact	1	1	1	4	0	White	F	NA	NA	NA	NA	NA	NA	NA	NA	NA	NA	0	0	NA	NA	NA	0	0	NA	NA	0	Negative	NA	NA	NA	NA	NA	NA	NA	NA	NA	NA	NA	NA	NA	NA	NA	NA	NA	NA	NA	NA
1003	HH_contact	1	1	1	4	0	White	F	NA	NA	NA	NA	NA	NA	NA	NA	NA	NA	0	0	NA	NA	NA	0	0	NA	NA	0	Positive	NA	NA	NA	NA	NA	NA	NA	NA	NA	NA	NA	NA	NA	NA	NA	NA	NA	NA	NA	NA
1004	HH_contact	1	1	1	4	0	White	M	NA	NA	NA	NA	NA	NA	NA	NA	NA	NA	0	0	NA	NA	NA	0	0	NA	NA	0	Positive	NA	NA	NA	NA	NA	NA	NA	NA	NA	NA	NA	NA	NA	NA	NA	NA	NA	NA	NA	NA
1005	HH_contact	1	1	1	4	0	White	F	NA	NA	NA	NA	NA	NA	NA	NA	NA	NA	0	0	NA	NA	NA	0	0	NA	NA	0	Positive	NA	NA	NA	NA	NA	NA	NA	NA	NA	NA	NA	NA	NA	NA	NA	NA	NA	NA	NA	NA
1006	HH_contact	1	1	1	5	0	White	M	NA	NA	NA	NA	NA	NA	NA	NA	NA	NA	0	0	NA	NA	NA	0	0	NA	NA	0	Negative	NA	NA	NA	NA	NA	NA	NA	NA	NA	NA	NA	NA	NA	NA	NA	NA	NA	NA	NA	NA
1007	HH_contact	1	1	1	5	0	White	M	NA	NA	NA	NA	NA	NA	NA	NA	NA	NA	0	0	NA	NA	NA	0	0	NA	NA	0	Positive	NA	NA	NA	NA	NA	NA	NA	NA	NA	NA	NA	NA	NA	NA	NA	NA	NA	NA	NA	NA
1008	HH_contact	1	1	1	5	0	White	F	NA	NA	NA	NA	NA	NA	NA	NA	NA	NA	0	0	NA	NA	NA	0	0	NA	NA	0	Positive	NA	NA	NA	NA	NA	NA	NA	NA	NA	NA	NA	NA	NA	NA	NA	NA	NA	NA	NA	NA
1009	HH_contact	1	0	1	6	0	Hispanic	F	NA	NA	NA	NA	NA	NA	NA	NA	NA	NA	0	0	NA	NA	NA	0	0	NA	NA	0	Positive	NA	NA	NA	NA	NA	NA	NA	NA	NA	NA	NA	NA	NA	NA	NA	NA	NA	NA	NA	NA
1010	HH_contact	1	0	1	6	0	White	M	NA	NA	NA	NA	NA	NA	NA	NA	NA	NA	0	0	NA	NA	NA	0	0	NA	NA	0	Positive	NA	NA	NA	NA	NA	NA	NA	NA	NA	NA	NA	NA	NA	NA	NA	NA	NA	NA	NA	NA
1011	HH_contact	0	1	1	7	0	Multiracial/Other	F	NA	NA	NA	NA	NA	NA	NA	NA	NA	NA	NA	NA	NA	NA	NA	0	0	NA	NA	0	Positive	NA	NA	NA	NA	NA	NA	NA	NA	NA	NA	NA	NA	NA	NA	NA	NA	NA	NA	NA	NA
1012	HH_contact	0	1	1	7	0	Multiracial/Other	F	NA	NA	NA	NA	NA	NA	NA	NA	NA	NA	NA	NA	NA	NA	NA	0	0	NA	NA	0	Positive	NA	NA	NA	NA	NA	NA	NA	NA	NA	NA	NA	NA	NA	NA	NA	NA	NA	NA	NA	NA
1013	HH_contact	1	1	1	8	0	White	F	NA	NA	NA	NA	NA	NA	NA	NA	NA	NA	0	NA	NA	NA	NA	0	NA	NA	NA	0	Negative	NA	NA	NA	NA	NA	NA	NA	NA	NA	NA	NA	NA	NA	NA	NA	NA	NA	NA	NA	NA
1014	HH_contact	1	1	1	8	0	White	F	NA	NA	NA	NA	NA	NA	NA	NA	NA	NA	0	0	NA	NA	NA	0	0	NA	NA	0	Positive	NA	NA	NA	NA	NA	NA	NA	NA	NA	NA	NA	NA	NA	NA	NA	NA	NA	NA	NA	NA
1015	HH_contact	1	1	1	8	0	White	M	NA	NA	NA	NA	NA	NA	NA	NA	NA	NA	0	0	NA	NA	NA	0	0	NA	NA	0	Positive	NA	NA	NA	NA	NA	NA	NA	NA	NA	NA	NA	NA	NA	NA	NA	NA	NA	NA	NA	NA
1016	HH_contact	0	1	1	9	0	White	F	NA	NA	NA	NA	NA	NA	NA	NA	NA	NA	NA	NA	NA	NA	NA	0	0	NA	NA	0	Positive	NA	NA	NA	NA	NA	NA	NA	NA	NA	NA	NA	NA	NA	NA	NA	NA	NA	NA	NA	NA
1017	HH_contact	0	1	1	9	0	White	F	NA	NA	NA	NA	NA	NA	NA	NA	NA	NA	NA	NA	NA	NA	NA	0	0	NA	NA	0	Positive	NA	NA	NA	NA	NA	NA	NA	NA	NA	NA	NA	NA	NA	NA	NA	NA	NA	NA	NA	NA
1018	HH_contact	0	1	1	9	0	White	M	NA	NA	NA	NA	NA	NA	NA	NA	NA	NA	NA	NA	NA	NA	NA	0	0	NA	NA	0	Positive	NA	NA	NA	NA	NA	NA	NA	NA	NA	NA	NA	NA	NA	NA	NA	NA	NA	NA	NA	NA
1019	HH_contact	1	1	1	11	0	White	F	NA	NA	NA	NA	NA	NA	NA	NA	NA	NA	0	0	NA	NA	NA	0	0	NA	NA	0	Positive	NA	NA	NA	NA	NA	NA	NA	NA	NA	NA	NA	NA	NA	NA	NA	NA	NA	NA	NA	NA
1020	HH_contact	0	1	1	14	0	White	F	NA	NA	NA	NA	NA	NA	NA	NA	NA	NA	NA	NA	NA	NA	NA	0	0	NA	NA	0	Positive	NA	NA	NA	NA	NA	NA	NA	NA	NA	NA	NA	NA	NA	NA	NA	NA	NA	NA	NA	NA
1021	HH_contact	0	0	1	16	0	White	F	NA	NA	NA	NA	NA	NA	NA	NA	NA	NA	NA	NA	NA	NA	NA	NA	NA	NA	NA	0	Positive	NA	NA	NA	NA	NA	NA	NA	NA	NA	NA	NA	NA	NA	NA	NA	NA	NA	NA	NA	NA
1022	HH_contact	1	1	1	19	0	White	F	NA	NA	NA	NA	NA	NA	NA	NA	NA	NA	0	0	NA	NA	NA	0	0	NA	NA	0	Positive	NA	NA	NA	NA	NA	NA	NA	NA	NA	NA	NA	NA	NA	NA	NA	NA	NA	NA	NA	NA
1023	HH_contact	1	1	1	19	0	White	M	NA	NA	NA	NA	NA	NA	NA	NA	NA	NA	0	0	NA	NA	NA	NA	NA	NA	NA	0	Positive	NA	NA	NA	NA	NA	NA	NA	NA	NA	NA	NA	NA	NA	NA	NA	NA	NA	NA	NA	NA
1024	HH_contact	0	1	1	24	0	White	F	NA	NA	NA	NA	NA	NA	NA	NA	NA	NA	NA	NA	NA	NA	NA	0	0	NA	NA	0	Positive	NA	NA	NA	NA	NA	NA	NA	NA	NA	NA	NA	NA	NA	NA	NA	NA	NA	NA	NA	NA
1025	HH_contact	0	0	1	24	0	White	F	NA	NA	NA	NA	NA	NA	NA	NA	NA	NA	NA	NA	NA	NA	NA	NA	NA	NA	NA	0	Indeterminate	NA	NA	NA	NA	NA	NA	NA	NA	NA	NA	NA	NA	NA	NA	NA	NA	NA	NA	NA	NA
1026	HH_contact	1	1	1	25	0	White	F	NA	NA	NA	NA	NA	NA	NA	NA	NA	NA	0	0	NA	NA	NA	0	0	NA	NA	0	Positive	NA	NA	NA	NA	NA	NA	NA	NA	NA	NA	NA	NA	NA	NA	NA	NA	NA	NA	NA	NA
1027	HH_contact	1	0	1	27	0	Hispanic	F	NA	NA	NA	NA	NA	NA	NA	NA	NA	NA	0	0	NA	NA	NA	NA	NA	NA	NA	0	Positive	NA	NA	NA	NA	NA	NA	NA	NA	NA	NA	NA	NA	NA	NA	NA	NA	NA	NA	NA	NA
1028	HH_contact	1	0	0	27	0	White	M	NA	NA	NA	NA	NA	NA	NA	NA	NA	NA	0	0	NA	NA	NA	NA	NA	NA	NA	NA	NA	NA	NA	NA	NA	NA	NA	NA	NA	NA	NA	NA	NA	NA	NA	NA	NA	NA	NA	NA	NA
1029	HH_contact	1	0	1	28	0	White	F	NA	NA	NA	NA	NA	NA	NA	NA	NA	NA	0	0	NA	NA	NA	NA	NA	NA	NA	0	Positive	NA	NA	NA	NA	NA	NA	NA	NA	NA	NA	NA	NA	NA	NA	NA	NA	NA	NA	NA	NA
1030	HH_contact	1	1	1	28	0	White	F	NA	NA	NA	NA	NA	NA	NA	NA	NA	NA	0	0	NA	NA	NA	NA	NA	NA	NA	0	Positive	NA	NA	NA	NA	NA	NA	NA	NA	NA	NA	NA	NA	NA	NA	NA	NA	NA	NA	NA	NA
1031	HH_contact	1	0	0	29	0	Black	F	NA	NA	NA	NA	NA	NA	NA	NA	NA	NA	0	0	NA	NA	NA	NA	NA	NA	NA	NA	NA	NA	NA	NA	NA	NA	NA	NA	NA	NA	NA	NA	NA	NA	NA	NA	NA	NA	NA	NA	NA
1032	HH_contact	0	1	1	30	0	White	F	NA	NA	NA	NA	NA	NA	NA	NA	NA	NA	NA	NA	NA	NA	NA	0	0	NA	NA	0	Positive	NA	NA	NA	NA	NA	NA	NA	NA	NA	NA	NA	NA	NA	NA	NA	NA	NA	NA	NA	NA
1033	HH_contact	0	1	1	30	0	White	F	NA	NA	NA	NA	NA	NA	NA	NA	NA	NA	NA	NA	NA	NA	NA	0	0	NA	NA	0	Negative	NA	NA	NA	NA	NA	NA	NA	NA	NA	NA	NA	NA	NA	NA	NA	NA	NA	NA	NA	NA
1034	HH_contact	0	1	0	31	0	White	F	NA	NA	NA	NA	NA	NA	NA	NA	NA	NA	NA	NA	NA	NA	NA	0	0	NA	NA	NA	NA	NA	NA	NA	NA	NA	NA	NA	NA	NA	NA	NA	NA	NA	NA	NA	NA	NA	NA	NA	NA
1035	HH_contact	0	1	0	31	0	Hispanic	F	NA	NA	NA	NA	NA	NA	NA	NA	NA	NA	NA	NA	NA	NA	NA	0	0	NA	NA	NA	NA	NA	NA	NA	NA	NA	NA	NA	NA	NA	NA	NA	NA	NA	NA	NA	NA	NA	NA	NA	NA
1036	HH_contact	1	1	1	32	0	White	F	NA	NA	NA	NA	NA	NA	NA	NA	NA	NA	0	0	NA	NA	NA	0	1	NA	NA	NA	NA	NA	NA	NA	NA	NA	NA	NA	NA	NA	NA	NA	NA	NA	NA	NA	NA	NA	NA	NA	NA
1037	HH_contact	0	1	0	32	0	White	M	NA	NA	NA	NA	NA	NA	NA	NA	NA	NA	NA	NA	NA	NA	NA	0	0	NA	NA	NA	NA	NA	NA	NA	NA	NA	NA	NA	NA	NA	NA	NA	NA	NA	NA	NA	NA	NA	NA	NA	NA
1038	HH_contact	0	0	1	32	0	White	M	NA	NA	NA	NA	NA	NA	NA	NA	NA	NA	NA	NA	NA	NA	NA	NA	NA	NA	NA	NA	NA	NA	NA	NA	NA	NA	NA	NA	NA	NA	NA	NA	NA	NA	NA	NA	NA	NA	NA	NA	NA
1039	HH_contact	0	0	1	32	0	White	F	NA	NA	NA	NA	NA	NA	NA	NA	NA	NA	NA	NA	NA	NA	NA	NA	NA	NA	NA	NA	NA	NA	NA	NA	NA	NA	NA	NA	NA	NA	NA	NA	NA	NA	NA	NA	NA	NA	NA	NA	NA
1040	HH_contact	1	0	1	35	0	White	F	NA	NA	NA	NA	NA	NA	NA	NA	NA	NA	0	0	NA	NA	NA	0	0	NA	NA	0	Positive	NA	NA	NA	NA	NA	NA	NA	NA	NA	NA	NA	NA	NA	NA	NA	NA	NA	NA	NA	NA
1041	HH_contact	1	0	1	35	0	Hispanic	F	NA	NA	NA	NA	NA	NA	NA	NA	NA	NA	0	0	NA	NA	NA	0	0	NA	NA	0	Negative	NA	NA	NA	NA	NA	NA	NA	NA	NA	NA	NA	NA	NA	NA	NA	NA	NA	NA	NA	NA
1042	HH_contact	1	0	1	35	0	Hispanic	M	NA	NA	NA	NA	NA	NA	NA	NA	NA	NA	0	2	NA	NA	NA	0	0	NA	NA	0	Negative	NA	NA	NA	NA	NA	NA	NA	NA	NA	NA	NA	NA	NA	NA	NA	NA	NA	NA	NA	NA
1043	HH_contact	1	1	1	35	0	Hispanic	F	NA	NA	NA	NA	NA	NA	NA	NA	NA	NA	0	0	NA	NA	NA	0	0	NA	NA	0	Positive	NA	NA	NA	NA	NA	NA	NA	NA	NA	NA	NA	NA	NA	NA	NA	NA	NA	NA	NA	NA
1044	HH_contact	0	1	0	38	0	White	F	NA	NA	NA	NA	NA	NA	NA	NA	NA	NA	NA	NA	NA	NA	NA	0	0	NA	NA	NA	NA	NA	NA	NA	NA	NA	NA	NA	NA	NA	NA	NA	NA	NA	NA	NA	NA	NA	NA	NA	NA
1045	HH_contact	1	0	0	40	0	White	F	NA	NA	NA	NA	NA	NA	NA	NA	NA	NA	0	0	NA	NA	NA	NA	NA	NA	NA	NA	NA	NA	NA	NA	NA	NA	NA	NA	NA	NA	NA	NA	NA	NA	NA	NA	NA	NA	NA	NA	NA
1046	HH_contact	1	1	1	45	0	White	M	NA	NA	NA	NA	NA	NA	NA	NA	NA	NA	0	0	NA	NA	NA	0	0	NA	NA	0	Positive	NA	NA	NA	NA	NA	NA	NA	NA	NA	NA	NA	NA	NA	NA	NA	NA	NA	NA	NA	NA
1047	HH_contact	1	1	1	45	0	White	F	NA	NA	NA	NA	NA	NA	NA	NA	NA	NA	0	0	NA	NA	NA	0	0	NA	NA	0	Positive	NA	NA	NA	NA	NA	NA	NA	NA	NA	NA	NA	NA	NA	NA	NA	NA	NA	NA	NA	NA
1048	HH_contact	1	1	1	46	0	White	M	NA	NA	NA	NA	NA	NA	NA	NA	NA	NA	0	0	NA	NA	NA	0	0	NA	NA	0	Positive	NA	NA	NA	NA	NA	NA	NA	NA	NA	NA	NA	NA	NA	NA	NA	NA	NA	NA	NA	NA
1049	HH_contact	1	1	0	48	0	White	F	NA	NA	NA	NA	NA	NA	NA	NA	NA	NA	0	0	NA	NA	NA	NA	NA	NA	NA	NA	NA	NA	NA	NA	NA	NA	NA	NA	NA	NA	NA	NA	NA	NA	NA	NA	NA	NA	NA	NA	NA
1050	HH_contact	1	1	0	48	0	White	M	NA	NA	NA	NA	NA	NA	NA	NA	NA	NA	0	0	NA	NA	NA	NA	NA	NA	NA	NA	NA	NA	NA	NA	NA	NA	NA	NA	NA	NA	NA	NA	NA	NA	NA	NA	NA	NA	NA	NA	NA
1051	HH_contact	1	0	0	49	0	Hispanic	F	NA	NA	NA	NA	NA	NA	NA	NA	NA	NA	NA	NA	NA	NA	NA	NA	NA	NA	NA	NA	NA	NA	NA	NA	NA	NA	NA	NA	NA	NA	NA	NA	NA	NA	NA	NA	NA	NA	NA	NA	NA
1052	HH_contact	0	1	0	50	0	White	F	NA	NA	NA	NA	NA	NA	NA	NA	NA	NA	NA	NA	NA	NA	NA	0	0	NA	NA	NA	NA	NA	NA	NA	NA	NA	NA	NA	NA	NA	NA	NA	NA	NA	NA	NA	NA	NA	NA	NA	NA
1053	HH_contact	1	1	1	51	0	Black	F	NA	NA	NA	NA	NA	NA	NA	NA	NA	NA	0	0	NA	NA	NA	0	0	NA	NA	0	Positive	NA	NA	NA	NA	NA	NA	NA	NA	NA	NA	NA	NA	NA	NA	NA	NA	NA	NA	NA	NA
1054	HH_contact	0	1	1	53	0	White	M	NA	NA	NA	NA	NA	NA	NA	NA	NA	NA	NA	NA	NA	NA	NA	0	1	NA	NA	0	Positive	NA	NA	NA	NA	NA	NA	NA	NA	NA	NA	NA	NA	NA	NA	NA	NA	NA	NA	NA	NA
1055	HH_contact	0	1	1	53	0	White	F	NA	NA	NA	NA	NA	NA	NA	NA	NA	NA	NA	NA	NA	NA	NA	0	1	NA	NA	0	Positive	NA	NA	NA	NA	NA	NA	NA	NA	NA	NA	NA	NA	NA	NA	NA	NA	NA	NA	NA	NA
1056	HH_contact	1	0	0	54	0	White	M	NA	NA	NA	NA	NA	NA	NA	NA	NA	NA	0	0	NA	NA	NA	NA	NA	NA	NA	NA	NA	NA	NA	NA	NA	NA	NA	NA	NA	NA	NA	NA	NA	NA	NA	NA	NA	NA	NA	NA	NA
1057	HH_contact	1	1	0	54	0	White	F	NA	NA	NA	NA	NA	NA	NA	NA	NA	NA	0	0	NA	NA	NA	NA	NA	NA	NA	NA	NA	NA	NA	NA	NA	NA	NA	NA	NA	NA	NA	NA	NA	NA	NA	NA	NA	NA	NA	NA	NA
1058	HH_contact	0	1	0	55	0	Hispanic	F	NA	NA	NA	NA	NA	NA	NA	NA	NA	NA	NA	NA	NA	NA	NA	0	0	NA	NA	NA	NA	NA	NA	NA	NA	NA	NA	NA	NA	NA	NA	NA	NA	NA	NA	NA	NA	NA	NA	NA	NA
1059	HH_contact	0	1	0	57	0	Hispanic	F	NA	NA	NA	NA	NA	NA	NA	NA	NA	NA	NA	NA	NA	NA	NA	0	0	NA	NA	NA	NA	NA	NA	NA	NA	NA	NA	NA	NA	NA	NA	NA	NA	NA	NA	NA	NA	NA	NA	NA	NA
1060	HH_contact	0	1	1	58	0	White	F	NA	NA	NA	NA	NA	NA	NA	NA	NA	NA	NA	NA	NA	NA	NA	0	0	NA	NA	0	Positive	NA	NA	NA	NA	NA	NA	NA	NA	NA	NA	NA	NA	NA	NA	NA	NA	NA	NA	NA	NA
1061	HH_contact	0	1	1	58	0	White	M	NA	NA	NA	NA	NA	NA	NA	NA	NA	NA	NA	NA	NA	NA	NA	0	0	NA	NA	0	Positive	NA	NA	NA	NA	NA	NA	NA	NA	NA	NA	NA	NA	NA	NA	NA	NA	NA	NA	NA	NA
1062	HH_contact	1	0	0	59	0	Hispanic	F	NA	NA	NA	NA	NA	NA	NA	NA	NA	NA	0	0	NA	NA	NA	NA	NA	NA	NA	NA	NA	NA	NA	NA	NA	NA	NA	NA	NA	NA	NA	NA	NA	NA	NA	NA	NA	NA	NA	NA	NA
1063	HH_contact	1	1	1	60	0	Multiracial/Other	F	NA	NA	NA	NA	NA	NA	NA	NA	NA	NA	0	0	NA	NA	NA	0	0	NA	NA	0	Positive	NA	NA	NA	NA	NA	NA	NA	NA	NA	NA	NA	NA	NA	NA	NA	NA	NA	NA	NA	NA
1064	HH_contact	1	0	1	60	0	Multiracial/Other	M	NA	NA	NA	NA	NA	NA	NA	NA	NA	NA	0	0	NA	NA	NA	0	0	NA	NA	0	Positive	NA	NA	NA	NA	NA	NA	NA	NA	NA	NA	NA	NA	NA	NA	NA	NA	NA	NA	NA	NA
1065	HH_contact	1	0	0	62	0	White	F	NA	NA	NA	NA	NA	NA	NA	NA	NA	NA	NA	NA	NA	NA	NA	NA	NA	NA	NA	NA	NA	NA	NA	NA	NA	NA	NA	NA	NA	NA	NA	NA	NA	NA	NA	NA	NA	NA	NA	NA	NA
1066	HH_contact	1	0	0	62	0	White	F	NA	NA	NA	NA	NA	NA	NA	NA	NA	NA	0	0	NA	NA	NA	NA	NA	NA	NA	NA	NA	NA	NA	NA	NA	NA	NA	NA	NA	NA	NA	NA	NA	NA	NA	NA	NA	NA	NA	NA	NA
1067	HH_contact	1	1	1	65	0	White	F	NA	NA	NA	NA	NA	NA	NA	NA	NA	NA	0	2	NA	NA	NA	0	0	NA	NA	0	Positive	NA	NA	NA	NA	NA	NA	NA	NA	NA	NA	NA	NA	NA	NA	NA	NA	NA	NA	NA	NA
1068	HH_contact	1	1	1	67	0	White	F	NA	NA	NA	NA	NA	NA	NA	NA	NA	NA	0	0	NA	NA	NA	0	0	NA	NA	NA	NA	NA	NA	NA	NA	NA	NA	NA	NA	NA	NA	NA	NA	NA	NA	NA	NA	NA	NA	NA	NA
1069	HH_contact	1	1	1	67	0	White	M	NA	NA	NA	NA	NA	NA	NA	NA	NA	NA	0	0	NA	NA	NA	0	0	NA	NA	NA	NA	NA	NA	NA	NA	NA	NA	NA	NA	NA	NA	NA	NA	NA	NA	NA	NA	NA	NA	NA	NA
1070	HH_contact	1	0	1	67	0	Hispanic	F	NA	NA	NA	NA	NA	NA	NA	NA	NA	NA	0	0	NA	NA	NA	NA	NA	NA	NA	NA	NA	NA	NA	NA	NA	NA	NA	NA	NA	NA	NA	NA	NA	NA	NA	NA	NA	NA	NA	NA	NA
1071	HH_contact	1	1	1	67	0	White	M	NA	NA	NA	NA	NA	NA	NA	NA	NA	NA	0	0	NA	NA	NA	0	0	NA	NA	NA	NA	NA	NA	NA	NA	NA	NA	NA	NA	NA	NA	NA	NA	NA	NA	NA	NA	NA	NA	NA	NA
1072	HH_contact	1	1	1	67	0	White	M	NA	NA	NA	NA	NA	NA	NA	NA	NA	NA	0	0	NA	NA	NA	0	0	NA	NA	NA	NA	NA	NA	NA	NA	NA	NA	NA	NA	NA	NA	NA	NA	NA	NA	NA	NA	NA	NA	NA	NA
1073	HH_contact	1	1	1	70	0	Hispanic	F	NA	NA	NA	NA	NA	NA	NA	NA	NA	NA	0	0	NA	NA	NA	0	0	NA	NA	0	Positive	NA	NA	NA	NA	NA	NA	NA	NA	NA	NA	NA	NA	NA	NA	NA	NA	NA	NA	NA	NA
1074	HH_contact	1	1	1	70	0	Hispanic	M	NA	NA	NA	NA	NA	NA	NA	NA	NA	NA	0	NA	NA	NA	NA	0	NA	NA	NA	0	NA	NA	NA	NA	NA	NA	NA	NA	NA	NA	NA	NA	NA	NA	NA	NA	NA	NA	NA	NA	NA
1075	HH_contact	1	0	1	70	0	White	M	NA	NA	NA	NA	NA	NA	NA	NA	NA	NA	NA	NA	NA	NA	NA	NA	NA	NA	NA	0	Positive	NA	NA	NA	NA	NA	NA	NA	NA	NA	NA	NA	NA	NA	NA	NA	NA	NA	NA	NA	NA
1076	HH_contact	0	1	0	71	0	White	F	NA	NA	NA	NA	NA	NA	NA	NA	NA	NA	NA	NA	NA	NA	NA	0	0	NA	NA	NA	NA	NA	NA	NA	NA	NA	NA	NA	NA	NA	NA	NA	NA	NA	NA	NA	NA	NA	NA	NA	NA
1077	HH_contact	0	1	0	71	0	White	M	NA	NA	NA	NA	NA	NA	NA	NA	NA	NA	NA	NA	NA	NA	NA	0	0	NA	NA	NA	NA	NA	NA	NA	NA	NA	NA	NA	NA	NA	NA	NA	NA	NA	NA	NA	NA	NA	NA	NA	NA
1078	HH_contact	1	0	1	76	0	Hispanic	F	NA	NA	NA	NA	NA	NA	NA	NA	NA	NA	0	0	NA	NA	NA	NA	NA	NA	NA	NA	NA	NA	NA	NA	NA	NA	NA	NA	NA	NA	NA	NA	NA	NA	NA	NA	NA	NA	NA	NA	NA
1079	HH_contact	1	0	0	76	0	Hispanic	F	NA	NA	NA	NA	NA	NA	NA	NA	NA	NA	0	0	NA	NA	NA	NA	NA	NA	NA	NA	NA	NA	NA	NA	NA	NA	NA	NA	NA	NA	NA	NA	NA	NA	NA	NA	NA	NA	NA	NA	NA
1080	HH_contact	0	0	1	77	0	Black	F	NA	NA	NA	NA	NA	NA	NA	NA	NA	NA	NA	NA	NA	NA	NA	NA	NA	NA	NA	0	Positive	NA	NA	NA	NA	NA	NA	NA	NA	NA	NA	NA	NA	NA	NA	NA	NA	NA	NA	NA	NA
1081	HH_contact	1	1	0	78	0	Multiracial/Other	F	NA	NA	NA	NA	NA	NA	NA	NA	NA	NA	0	0	NA	NA	NA	NA	NA	NA	NA	NA	NA	NA	NA	NA	NA	NA	NA	NA	NA	NA	NA	NA	NA	NA	NA	NA	NA	NA	NA	NA	NA
1082	HH_contact	1	0	0	78	0	White	M	NA	NA	NA	NA	NA	NA	NA	NA	NA	NA	0	0	NA	NA	NA	0	0	NA	NA	NA	NA	NA	NA	NA	NA	NA	NA	NA	NA	NA	NA	NA	NA	NA	NA	NA	NA	NA	NA	NA	NA
1083	HH_contact	1	0	0	81	0	White	F	NA	NA	NA	NA	NA	NA	NA	NA	NA	NA	0	0	NA	NA	NA	NA	NA	NA	NA	NA	NA	NA	NA	NA	NA	NA	NA	NA	NA	NA	NA	NA	NA	NA	NA	NA	NA	NA	NA	NA	NA
1084	HH_contact	1	0	1	82	0	White	F	NA	NA	NA	NA	NA	NA	NA	NA	NA	NA	NA	NA	NA	NA	NA	0	0	NA	NA	0	Positive	NA	NA	NA	NA	NA	NA	NA	NA	NA	NA	NA	NA	NA	NA	NA	NA	NA	NA	NA	NA
1085	HH_contact	1	0	1	82	0	White	F	NA	NA	NA	NA	NA	NA	NA	NA	NA	NA	NA	NA	NA	NA	NA	0	0	NA	NA	0	Negative	NA	NA	NA	NA	NA	NA	NA	NA	NA	NA	NA	NA	NA	NA	NA	NA	NA	NA	NA	NA
1086	HH_contact	0	1	1	83	0	White	F	NA	NA	NA	NA	NA	NA	NA	NA	NA	NA	NA	NA	NA	NA	NA	0	0	NA	NA	0	Positive	NA	NA	NA	NA	NA	NA	NA	NA	NA	NA	NA	NA	NA	NA	NA	NA	NA	NA	NA	NA
1087	HH_contact	0	1	0	83	0	White	M	NA	NA	NA	NA	NA	NA	NA	NA	NA	NA	NA	NA	NA	NA	NA	0	0	NA	NA	NA	NA	NA	NA	NA	NA	NA	NA	NA	NA	NA	NA	NA	NA	NA	NA	NA	NA	NA	NA	NA	NA
1088	HH_contact	1	1	0	86	0	White	F	NA	NA	NA	NA	NA	NA	NA	NA	NA	NA	0	0	NA	NA	NA	0	0	NA	NA	NA	NA	NA	NA	NA	NA	NA	NA	NA	NA	NA	NA	NA	NA	NA	NA	NA	NA	NA	NA	NA	NA
1089	HH_contact	1	0	0	86	0	White	M	NA	NA	NA	NA	NA	NA	NA	NA	NA	NA	0	0	NA	NA	NA	NA	NA	NA	NA	NA	NA	NA	NA	NA	NA	NA	NA	NA	NA	NA	NA	NA	NA	NA	NA	NA	NA	NA	NA	NA	NA
1090	HH_contact	1	0	0	87	0	White	F	NA	NA	NA	NA	NA	NA	NA	NA	NA	NA	0	0	NA	NA	NA	NA	NA	NA	NA	NA	NA	NA	NA	NA	NA	NA	NA	NA	NA	NA	NA	NA	NA	NA	NA	NA	NA	NA	NA	NA	NA
1091	HH_contact	1	0	0	87	0	White	F	NA	NA	NA	NA	NA	NA	NA	NA	NA	NA	0	0	NA	NA	NA	NA	NA	NA	NA	NA	NA	NA	NA	NA	NA	NA	NA	NA	NA	NA	NA	NA	NA	NA	NA	NA	NA	NA	NA	NA	NA
1092	HH_contact	1	0	0	87	0	White	M	NA	NA	NA	NA	NA	NA	NA	NA	NA	NA	0	0	NA	NA	NA	NA	NA	NA	NA	NA	NA	NA	NA	NA	NA	NA	NA	NA	NA	NA	NA	NA	NA	NA	NA	NA	NA	NA	NA	NA	NA
1093	HH_contact	0	0	1	88	0	White	F	NA	NA	NA	NA	NA	NA	NA	NA	NA	NA	NA	NA	NA	NA	NA	NA	NA	NA	NA	0	Positive	NA	NA	NA	NA	NA	NA	NA	NA	NA	NA	NA	NA	NA	NA	NA	NA	NA	NA	NA	NA
1094	HH_contact	1	1	0	90	0	White	F	NA	NA	NA	NA	NA	NA	NA	NA	NA	NA	0	0	NA	NA	NA	NA	NA	NA	NA	NA	NA	NA	NA	NA	NA	NA	NA	NA	NA	NA	NA	NA	NA	NA	NA	NA	NA	NA	NA	NA	NA
1095	HH_contact	1	0	0	90	0	Hispanic	M	NA	NA	NA	NA	NA	NA	NA	NA	NA	NA	0	0	NA	NA	NA	NA	NA	NA	NA	NA	NA	NA	NA	NA	NA	NA	NA	NA	NA	NA	NA	NA	NA	NA	NA	NA	NA	NA	NA	NA	NA
1096	HH_contact	0	0	1	91	0	White	F	NA	NA	NA	NA	NA	NA	NA	NA	NA	NA	NA	NA	NA	NA	NA	NA	NA	NA	NA	0	Positive	NA	NA	NA	NA	NA	NA	NA	NA	NA	NA	NA	NA	NA	NA	NA	NA	NA	NA	NA	NA
1097	HH_contact	0	1	1	93	0	Hispanic	F	NA	NA	NA	NA	NA	NA	NA	NA	NA	NA	NA	NA	NA	NA	NA	0	0	NA	NA	0	Positive	NA	NA	NA	NA	NA	NA	NA	NA	NA	NA	NA	NA	NA	NA	NA	NA	NA	NA	NA	NA
1098	HH_contact	0	1	0	94	0	Multiracial/Other	F	NA	NA	NA	NA	NA	NA	NA	NA	NA	NA	NA	NA	NA	NA	NA	0	0	NA	NA	NA	NA	NA	NA	NA	NA	NA	NA	NA	NA	NA	NA	NA	NA	NA	NA	NA	NA	NA	NA	NA	NA
1099	HH_contact	1	1	1	95	0	White	F	NA	NA	NA	NA	NA	NA	NA	NA	NA	NA	0	0	NA	NA	NA	0	0	NA	NA	0	Positive	NA	NA	NA	NA	NA	NA	NA	NA	NA	NA	NA	NA	NA	NA	NA	NA	NA	NA	NA	NA
1100	HH_contact	1	1	0	95	0	White	M	NA	NA	NA	NA	NA	NA	NA	NA	NA	NA	0	0	NA	NA	NA	0	0	NA	NA	NA	NA	NA	NA	NA	NA	NA	NA	NA	NA	NA	NA	NA	NA	NA	NA	NA	NA	NA	NA	NA	NA
1101	HH_contact	1	0	0	95	0	White	M	NA	NA	NA	NA	NA	NA	NA	NA	NA	NA	0	0	NA	NA	NA	NA	NA	NA	NA	NA	NA	NA	NA	NA	NA	NA	NA	NA	NA	NA	NA	NA	NA	NA	NA	NA	NA	NA	NA	NA	NA
1102	HH_contact	1	0	1	106	0	White	F	NA	NA	NA	NA	NA	NA	NA	NA	NA	NA	0	0	NA	NA	NA	NA	NA	NA	NA	0	Positive	NA	NA	NA	NA	NA	NA	NA	NA	NA	NA	NA	NA	NA	NA	NA	NA	NA	NA	NA	NA
1103	HH_contact	1	0	0	107	0	White	F	NA	NA	NA	NA	NA	NA	NA	NA	NA	NA	NA	NA	NA	NA	NA	NA	NA	NA	NA	NA	NA	NA	NA	NA	NA	NA	NA	NA	NA	NA	NA	NA	NA	NA	NA	NA	NA	NA	NA	NA	NA
1104	HH_contact	1	0	1	107	0	White	M	NA	NA	NA	NA	NA	NA	NA	NA	NA	NA	NA	NA	NA	NA	NA	NA	NA	NA	NA	NA	NA	NA	NA	NA	NA	NA	NA	NA	NA	NA	NA	NA	NA	NA	NA	NA	NA	NA	NA	NA	NA
1105	HH_contact	1	1	0	108	0	Black	F	NA	NA	NA	NA	NA	NA	NA	NA	NA	NA	0	0	NA	NA	NA	0	0	NA	NA	NA	NA	NA	NA	NA	NA	NA	NA	NA	NA	NA	NA	NA	NA	NA	NA	NA	NA	NA	NA	NA	NA
1106	HH_contact	1	1	0	108	0	Black	M	NA	NA	NA	NA	NA	NA	NA	NA	NA	NA	0	0	NA	NA	NA	0	0	NA	NA	NA	NA	NA	NA	NA	NA	NA	NA	NA	NA	NA	NA	NA	NA	NA	NA	NA	NA	NA	NA	NA	NA
1107	HH_contact	0	1	1	109	0	White	F	NA	NA	NA	NA	NA	NA	NA	NA	NA	NA	NA	NA	NA	NA	NA	0	0	NA	NA	0	Positive	NA	NA	NA	NA	NA	NA	NA	NA	NA	NA	NA	NA	NA	NA	NA	NA	NA	NA	NA	NA
1108	HH_contact	0	0	1	111	0	White	F	NA	NA	NA	NA	NA	NA	NA	NA	NA	NA	NA	NA	NA	NA	NA	NA	NA	NA	NA	0	Negative	NA	NA	NA	NA	NA	NA	NA	NA	NA	NA	NA	NA	NA	NA	NA	NA	NA	NA	NA	NA
1109	HH_contact	0	0	1	113	0	White	F	NA	NA	NA	NA	NA	NA	NA	NA	NA	NA	NA	NA	NA	NA	NA	NA	NA	NA	NA	0	Positive	NA	NA	NA	NA	NA	NA	NA	NA	NA	NA	NA	NA	NA	NA	NA	NA	NA	NA	NA	NA
1110	HH_contact	0	1	0	114	0	Black	F	NA	NA	NA	NA	NA	NA	NA	NA	NA	NA	NA	NA	NA	NA	NA	0	0	NA	NA	NA	NA	NA	NA	NA	NA	NA	NA	NA	NA	NA	NA	NA	NA	NA	NA	NA	NA	NA	NA	NA	NA
1111	HH_contact	1	1	0	115	0	White	F	NA	NA	NA	NA	NA	NA	NA	NA	NA	NA	0	0	NA	NA	NA	0	0	NA	NA	NA	NA	NA	NA	NA	NA	NA	NA	NA	NA	NA	NA	NA	NA	NA	NA	NA	NA	NA	NA	NA	NA
1112	HH_contact	1	1	1	116	0	Hispanic	F	NA	NA	NA	NA	NA	NA	NA	NA	NA	NA	0	0	NA	NA	NA	NA	NA	NA	NA	0	Positive	NA	NA	NA	NA	NA	NA	NA	NA	NA	NA	NA	NA	NA	NA	NA	NA	NA	NA	NA	NA
1113	HH_contact	1	1	0	116	0	Hispanic	F	NA	NA	NA	NA	NA	NA	NA	NA	NA	NA	0	0	NA	NA	NA	NA	NA	NA	NA	NA	NA	NA	NA	NA	NA	NA	NA	NA	NA	NA	NA	NA	NA	NA	NA	NA	NA	NA	NA	NA	NA
1114	HH_contact	0	1	1	118	0	Hispanic	F	NA	NA	NA	NA	NA	NA	NA	NA	NA	NA	NA	NA	NA	NA	NA	0	0	NA	NA	0	Positive	NA	NA	NA	NA	NA	NA	NA	NA	NA	NA	NA	NA	NA	NA	NA	NA	NA	NA	NA	NA
1115	HH_contact	0	1	1	118	0	Hispanic	F	NA	NA	NA	NA	NA	NA	NA	NA	NA	NA	NA	NA	NA	NA	NA	0	0	NA	NA	0	Negative	NA	NA	NA	NA	NA	NA	NA	NA	NA	NA	NA	NA	NA	NA	NA	NA	NA	NA	NA	NA
1116	HH_contact	0	1	0	120	0	Hispanic	F	NA	NA	NA	NA	NA	NA	NA	NA	NA	NA	NA	NA	NA	NA	NA	0	0	NA	NA	NA	NA	NA	NA	NA	NA	NA	NA	NA	NA	NA	NA	NA	NA	NA	NA	NA	NA	NA	NA	NA	NA
1117	HH_contact	0	1	0	120	0	Hispanic	M	NA	NA	NA	NA	NA	NA	NA	NA	NA	NA	NA	NA	NA	NA	NA	0	0	NA	NA	NA	NA	NA	NA	NA	NA	NA	NA	NA	NA	NA	NA	NA	NA	NA	NA	NA	NA	NA	NA	NA	NA
1118	HH_contact	1	1	0	123	0	White	F	NA	NA	NA	NA	NA	NA	NA	NA	NA	NA	0	0	NA	NA	NA	0	0	NA	NA	NA	NA	NA	NA	NA	NA	NA	NA	NA	NA	NA	NA	NA	NA	NA	NA	NA	NA	NA	NA	NA	NA
1119	HH_contact	1	0	1	123	0	White	M	NA	NA	NA	NA	NA	NA	NA	NA	NA	NA	0	0	NA	NA	NA	0	0	NA	NA	0	Positive	NA	NA	NA	NA	NA	NA	NA	NA	NA	NA	NA	NA	NA	NA	NA	NA	NA	NA	NA	NA
1120	HH_contact	1	0	0	124	0	White	F	NA	NA	NA	NA	NA	NA	NA	NA	NA	NA	NA	NA	NA	NA	NA	NA	NA	NA	NA	NA	NA	NA	NA	NA	NA	NA	NA	NA	NA	NA	NA	NA	NA	NA	NA	NA	NA	NA	NA	NA	NA
1121	HH_contact	1	1	1	127	0	White	F	NA	NA	NA	NA	NA	NA	NA	NA	NA	NA	0	0	NA	NA	NA	0	0	NA	NA	0	Negative	NA	NA	NA	NA	NA	NA	NA	NA	NA	NA	NA	NA	NA	NA	NA	NA	NA	NA	NA	NA
1122	HH_contact	1	0	0	127	0	White	M	NA	NA	NA	NA	NA	NA	NA	NA	NA	NA	0	0	NA	NA	NA	NA	NA	NA	NA	NA	NA	NA	NA	NA	NA	NA	NA	NA	NA	NA	NA	NA	NA	NA	NA	NA	NA	NA	NA	NA	NA
1123	HH_contact	1	1	1	128	0	White	F	NA	NA	NA	NA	NA	NA	NA	NA	NA	NA	0	0	NA	NA	NA	0	0	NA	NA	0	Positive	NA	NA	NA	NA	NA	NA	NA	NA	NA	NA	NA	NA	NA	NA	NA	NA	NA	NA	NA	NA
1124	HH_contact	0	1	0	132	0	White	F	NA	NA	NA	NA	NA	NA	NA	NA	NA	NA	NA	NA	NA	NA	NA	0	0	NA	NA	NA	NA	NA	NA	NA	NA	NA	NA	NA	NA	NA	NA	NA	NA	NA	NA	NA	NA	NA	NA	NA	NA
1125	HH_contact	1	1	1	134	0	White	F	NA	NA	NA	NA	NA	NA	NA	NA	NA	NA	0	0	NA	NA	NA	0	0	NA	NA	0	Positive	NA	NA	NA	NA	NA	NA	NA	NA	NA	NA	NA	NA	NA	NA	NA	NA	NA	NA	NA	NA
1126	HH_contact	1	0	1	134	0	White	M	NA	NA	NA	NA	NA	NA	NA	NA	NA	NA	0	0	NA	NA	NA	0	0	NA	NA	0	Positive	NA	NA	NA	NA	NA	NA	NA	NA	NA	NA	NA	NA	NA	NA	NA	NA	NA	NA	NA	NA
1127	HH_contact	1	0	1	134	0	White	F	NA	NA	NA	NA	NA	NA	NA	NA	NA	NA	0	0	NA	NA	NA	0	0	NA	NA	0	Positive	NA	NA	NA	NA	NA	NA	NA	NA	NA	NA	NA	NA	NA	NA	NA	NA	NA	NA	NA	NA
1128	HH_contact	1	1	1	137	0	White	F	NA	NA	NA	NA	NA	NA	NA	NA	NA	NA	0	0	NA	NA	NA	0	0	NA	NA	0	Positive	NA	NA	NA	NA	NA	NA	NA	NA	NA	NA	NA	NA	NA	NA	NA	NA	NA	NA	NA	NA
1129	HH_contact	1	1	1	137	0	White	M	NA	NA	NA	NA	NA	NA	NA	NA	NA	NA	0	0	NA	NA	NA	0	0	NA	NA	0	Positive	NA	NA	NA	NA	NA	NA	NA	NA	NA	NA	NA	NA	NA	NA	NA	NA	NA	NA	NA	NA
1130	HH_contact	0	0	1	138	0	White	F	NA	NA	NA	NA	NA	NA	NA	NA	NA	NA	NA	NA	NA	NA	NA	NA	NA	NA	NA	0	Negative	NA	NA	NA	NA	NA	NA	NA	NA	NA	NA	NA	NA	NA	NA	NA	NA	NA	NA	NA	NA
1131	HH_contact	0	1	0	139	0	White	F	NA	NA	NA	NA	NA	NA	NA	NA	NA	NA	NA	NA	NA	NA	NA	0	0	NA	NA	NA	NA	NA	NA	NA	NA	NA	NA	NA	NA	NA	NA	NA	NA	NA	NA	NA	NA	NA	NA	NA	NA
1132	HH_contact	0	1	0	139	0	White	M	NA	NA	NA	NA	NA	NA	NA	NA	NA	NA	NA	NA	NA	NA	NA	0	2	NA	NA	NA	NA	NA	NA	NA	NA	NA	NA	NA	NA	NA	NA	NA	NA	NA	NA	NA	NA	NA	NA	NA	NA
1133	HH_contact	1	1	0	140	0	Hispanic	F	NA	NA	NA	NA	NA	NA	NA	NA	NA	NA	0	0	NA	NA	NA	NA	NA	NA	NA	NA	NA	NA	NA	NA	NA	NA	NA	NA	NA	NA	NA	NA	NA	NA	NA	NA	NA	NA	NA	NA	NA
1134	HH_contact	1	0	0	140	0	Hispanic	M	NA	NA	NA	NA	NA	NA	NA	NA	NA	NA	0	0	NA	NA	NA	NA	NA	NA	NA	NA	NA	NA	NA	NA	NA	NA	NA	NA	NA	NA	NA	NA	NA	NA	NA	NA	NA	NA	NA	NA	NA
1135	HH_contact	0	1	1	141	0	Black	F	NA	NA	NA	NA	NA	NA	NA	NA	NA	NA	NA	NA	NA	NA	NA	0	0	NA	NA	0	Positive	NA	NA	NA	NA	NA	NA	NA	NA	NA	NA	NA	NA	NA	NA	NA	NA	NA	NA	NA	NA
1136	HH_contact	0	1	0	141	0	Hispanic	M	NA	NA	NA	NA	NA	NA	NA	NA	NA	NA	NA	NA	NA	NA	NA	0	0	NA	NA	NA	NA	NA	NA	NA	NA	NA	NA	NA	NA	NA	NA	NA	NA	NA	NA	NA	NA	NA	NA	NA	NA
1137	HH_contact	0	1	1	141	0	Hispanic	M	NA	NA	NA	NA	NA	NA	NA	NA	NA	NA	NA	NA	NA	NA	NA	0	NA	NA	NA	0	NA	NA	NA	NA	NA	NA	NA	NA	NA	NA	NA	NA	NA	NA	NA	NA	NA	NA	NA	NA	NA
1138	HH_contact	1	0	0	143	0	White	M	NA	NA	NA	NA	NA	NA	NA	NA	NA	NA	0	0	NA	NA	NA	NA	NA	NA	NA	NA	NA	NA	NA	NA	NA	NA	NA	NA	NA	NA	NA	NA	NA	NA	NA	NA	NA	NA	NA	NA	NA
1139	HH_contact	0	1	0	145	0	White	F	NA	NA	NA	NA	NA	NA	NA	NA	NA	NA	NA	NA	NA	NA	NA	0	0	NA	NA	NA	NA	NA	NA	NA	NA	NA	NA	NA	NA	NA	NA	NA	NA	NA	NA	NA	NA	NA	NA	NA	NA
1140	HH_contact	0	0	1	146	0	White	F	NA	NA	NA	NA	NA	NA	NA	NA	NA	NA	NA	NA	NA	NA	NA	NA	NA	NA	NA	0	Positive	NA	NA	NA	NA	NA	NA	NA	NA	NA	NA	NA	NA	NA	NA	NA	NA	NA	NA	NA	NA
1141	HH_contact	0	0	1	146	0	White	M	NA	NA	NA	NA	NA	NA	NA	NA	NA	NA	NA	NA	NA	NA	NA	NA	NA	NA	NA	0	Positive	NA	NA	NA	NA	NA	NA	NA	NA	NA	NA	NA	NA	NA	NA	NA	NA	NA	NA	NA	NA
1142	HH_contact	0	1	0	147	0	White	F	NA	NA	NA	NA	NA	NA	NA	NA	NA	NA	NA	NA	NA	NA	NA	0	1	NA	NA	NA	NA	NA	NA	NA	NA	NA	NA	NA	NA	NA	NA	NA	NA	NA	NA	NA	NA	NA	NA	NA	NA
1143	HH_contact	0	0	1	147	0	White	M	NA	NA	NA	NA	NA	NA	NA	NA	NA	NA	NA	NA	NA	NA	NA	NA	NA	NA	NA	NA	NA	NA	NA	NA	NA	NA	NA	NA	NA	NA	NA	NA	NA	NA	NA	NA	NA	NA	NA	NA	NA
1144	HH_contact	0	0	1	148	0	White	F	NA	NA	NA	NA	NA	NA	NA	NA	NA	NA	NA	NA	NA	NA	NA	NA	NA	NA	NA	0	Positive	NA	NA	NA	NA	NA	NA	NA	NA	NA	NA	NA	NA	NA	NA	NA	NA	NA	NA	NA	NA
1145	HH_contact	1	0	1	149	0	Hispanic	F	NA	NA	NA	NA	NA	NA	NA	NA	NA	NA	0	0	NA	NA	NA	0	0	NA	NA	0	Positive	NA	NA	NA	NA	NA	NA	NA	NA	NA	NA	NA	NA	NA	NA	NA	NA	NA	NA	NA	NA
1146	HH_contact	1	0	0	149	0	Hispanic	M	NA	NA	NA	NA	NA	NA	NA	NA	NA	NA	0	0	NA	NA	NA	NA	NA	NA	NA	NA	NA	NA	NA	NA	NA	NA	NA	NA	NA	NA	NA	NA	NA	NA	NA	NA	NA	NA	NA	NA	NA
1147	HH_contact	1	0	0	155	0	Hispanic	F	NA	NA	NA	NA	NA	NA	NA	NA	NA	NA	0	0	NA	NA	NA	NA	NA	NA	NA	NA	NA	NA	NA	NA	NA	NA	NA	NA	NA	NA	NA	NA	NA	NA	NA	NA	NA	NA	NA	NA	NA
1148	HH_contact	1	0	0	155	0	Hispanic	M	NA	NA	NA	NA	NA	NA	NA	NA	NA	NA	0	0	NA	NA	NA	NA	NA	NA	NA	NA	NA	NA	NA	NA	NA	NA	NA	NA	NA	NA	NA	NA	NA	NA	NA	NA	NA	NA	NA	NA	NA
1149	HH_contact	0	1	1	157	0	Hispanic	F	NA	NA	NA	NA	NA	NA	NA	NA	NA	NA	NA	NA	NA	NA	NA	0	0	NA	NA	0	Positive	NA	NA	NA	NA	NA	NA	NA	NA	NA	NA	NA	NA	NA	NA	NA	NA	NA	NA	NA	NA
1150	HH_contact	0	1	1	157	0	Hispanic	F	NA	NA	NA	NA	NA	NA	NA	NA	NA	NA	NA	NA	NA	NA	NA	0	0	NA	NA	0	Positive	NA	NA	NA	NA	NA	NA	NA	NA	NA	NA	NA	NA	NA	NA	NA	NA	NA	NA	NA	NA
1151	HH_contact	0	1	0	157	0	Hispanic	M	NA	NA	NA	NA	NA	NA	NA	NA	NA	NA	NA	NA	NA	NA	NA	0	0	NA	NA	NA	NA	NA	NA	NA	NA	NA	NA	NA	NA	NA	NA	NA	NA	NA	NA	NA	NA	NA	NA	NA	NA
1152	HH_contact	1	1	0	160	0	Hispanic	F	NA	NA	NA	NA	NA	NA	NA	NA	NA	NA	0	0	NA	NA	NA	0	0	NA	NA	NA	NA	NA	NA	NA	NA	NA	NA	NA	NA	NA	NA	NA	NA	NA	NA	NA	NA	NA	NA	NA	NA
1153	HH_contact	1	1	1	161	0	White	F	NA	NA	NA	NA	NA	NA	NA	NA	NA	NA	0	0	NA	NA	NA	0	0	NA	NA	0	Positive	NA	NA	NA	NA	NA	NA	NA	NA	NA	NA	NA	NA	NA	NA	NA	NA	NA	NA	NA	NA
1154	HH_contact	1	1	1	161	0	White	M	NA	NA	NA	NA	NA	NA	NA	NA	NA	NA	0	0	NA	NA	NA	0	0	NA	NA	0	Positive	NA	NA	NA	NA	NA	NA	NA	NA	NA	NA	NA	NA	NA	NA	NA	NA	NA	NA	NA	NA
1155	HH_contact	1	0	1	163	0	White	F	NA	NA	NA	NA	NA	NA	NA	NA	NA	NA	0	0	NA	NA	NA	NA	NA	NA	NA	0	Positive	NA	NA	NA	NA	NA	NA	NA	NA	NA	NA	NA	NA	NA	NA	NA	NA	NA	NA	NA	NA
1156	HH_contact	1	1	1	166	0	White	F	NA	NA	NA	NA	NA	NA	NA	NA	NA	NA	0	0	NA	NA	NA	0	0	NA	NA	0	Positive	NA	NA	NA	NA	NA	NA	NA	NA	NA	NA	NA	NA	NA	NA	NA	NA	NA	NA	NA	NA
1157	HH_contact	1	1	1	166	0	White	F	NA	NA	NA	NA	NA	NA	NA	NA	NA	NA	0	0	NA	NA	NA	0	0	NA	NA	0	Positive	NA	NA	NA	NA	NA	NA	NA	NA	NA	NA	NA	NA	NA	NA	NA	NA	NA	NA	NA	NA
1158	HH_contact	0	1	1	170	0	Hispanic	F	NA	NA	NA	NA	NA	NA	NA	NA	NA	NA	NA	NA	NA	NA	NA	0	0	NA	NA	0	Positive	NA	NA	NA	NA	NA	NA	NA	NA	NA	NA	NA	NA	NA	NA	NA	NA	NA	NA	NA	NA
1159	HH_contact	0	1	1	173	0	White	F	NA	NA	NA	NA	NA	NA	NA	NA	NA	NA	NA	NA	NA	NA	NA	0	0	NA	NA	0	Indeterminate	NA	NA	NA	NA	NA	NA	NA	NA	NA	NA	NA	NA	NA	NA	NA	NA	NA	NA	NA	NA
1160	HH_contact	0	1	1	173	0	White	M	NA	NA	NA	NA	NA	NA	NA	NA	NA	NA	NA	NA	NA	NA	NA	0	0	NA	NA	0	Positive	NA	NA	NA	NA	NA	NA	NA	NA	NA	NA	NA	NA	NA	NA	NA	NA	NA	NA	NA	NA
1161	HH_contact	0	1	0	176	0	Hispanic	M	NA	NA	NA	NA	NA	NA	NA	NA	NA	NA	NA	NA	NA	NA	NA	0	0	NA	NA	NA	NA	NA	NA	NA	NA	NA	NA	NA	NA	NA	NA	NA	NA	NA	NA	NA	NA	NA	NA	NA	NA
1162	HH_contact	0	1	0	176	0	Hispanic	F	NA	NA	NA	NA	NA	NA	NA	NA	NA	NA	NA	NA	NA	NA	NA	0	0	NA	NA	NA	NA	NA	NA	NA	NA	NA	NA	NA	NA	NA	NA	NA	NA	NA	NA	NA	NA	NA	NA	NA	NA
1163	HH_contact	0	1	0	176	0	Hispanic	F	NA	NA	NA	NA	NA	NA	NA	NA	NA	NA	NA	NA	NA	NA	NA	0	NA	NA	NA	NA	NA	NA	NA	NA	NA	NA	NA	NA	NA	NA	NA	NA	NA	NA	NA	NA	NA	NA	NA	NA	NA
1164	HH_contact	1	1	1	179	0	White	F	NA	NA	NA	NA	NA	NA	NA	NA	NA	NA	0	0	NA	NA	NA	0	0	NA	NA	0	Positive	NA	NA	NA	NA	NA	NA	NA	NA	NA	NA	NA	NA	NA	NA	NA	NA	NA	NA	NA	NA
1165	HH_contact	0	1	1	179	0	White	F	NA	NA	NA	NA	NA	NA	NA	NA	NA	NA	NA	NA	NA	NA	NA	0	0	NA	NA	0	Negative	NA	NA	NA	NA	NA	NA	NA	NA	NA	NA	NA	NA	NA	NA	NA	NA	NA	NA	NA	NA
1166	HH_contact	1	1	0	180	0	Hispanic	F	NA	NA	NA	NA	NA	NA	NA	NA	NA	NA	NA	NA	NA	NA	NA	0	0	NA	NA	NA	NA	NA	NA	NA	NA	NA	NA	NA	NA	NA	NA	NA	NA	NA	NA	NA	NA	NA	NA	NA	NA
1167	HH_contact	1	1	0	183	0	White	F	NA	NA	NA	NA	NA	NA	NA	NA	NA	NA	0	0	NA	NA	NA	0	0	NA	NA	NA	NA	NA	NA	NA	NA	NA	NA	NA	NA	NA	NA	NA	NA	NA	NA	NA	NA	NA	NA	NA	NA
1168	HH_contact	1	1	0	183	0	White	M	NA	NA	NA	NA	NA	NA	NA	NA	NA	NA	0	1	NA	NA	NA	0	1	NA	NA	NA	NA	NA	NA	NA	NA	NA	NA	NA	NA	NA	NA	NA	NA	NA	NA	NA	NA	NA	NA	NA	NA
1169	HH_contact	0	1	0	183	0	White	M	NA	NA	NA	NA	NA	NA	NA	NA	NA	NA	NA	NA	NA	NA	NA	0	0	NA	NA	NA	NA	NA	NA	NA	NA	NA	NA	NA	NA	NA	NA	NA	NA	NA	NA	NA	NA	NA	NA	NA	NA
1170	HH_contact	0	1	1	185	0	Black	F	NA	NA	NA	NA	NA	NA	NA	NA	NA	NA	NA	NA	NA	NA	NA	0	0	NA	NA	NA	NA	NA	NA	NA	NA	NA	NA	NA	NA	NA	NA	NA	NA	NA	NA	NA	NA	NA	NA	NA	NA
1171	HH_contact	0	1	1	304	0	Black	F	NA	NA	NA	NA	NA	NA	NA	NA	NA	NA	NA	NA	NA	NA	NA	0	0	NA	NA	0	Negative	NA	NA	NA	NA	NA	NA	NA	NA	NA	NA	NA	NA	NA	NA	NA	NA	NA	NA	NA	NA
1172	HH_contact	0	1	0	306	0	Hispanic	F	NA	NA	NA	NA	NA	NA	NA	NA	NA	NA	NA	NA	NA	NA	NA	0	0	NA	NA	NA	NA	NA	NA	NA	NA	NA	NA	NA	NA	NA	NA	NA	NA	NA	NA	NA	NA	NA	NA	NA	NA
1173	HH_contact	0	1	0	306	0	Hispanic	M	NA	NA	NA	NA	NA	NA	NA	NA	NA	NA	NA	NA	NA	NA	NA	0	0	NA	NA	NA	NA	NA	NA	NA	NA	NA	NA	NA	NA	NA	NA	NA	NA	NA	NA	NA	NA	NA	NA	NA	NA
1174	HH_contact	0	1	0	306	0	Hispanic	F	NA	NA	NA	NA	NA	NA	NA	NA	NA	NA	NA	NA	NA	NA	NA	0	0	NA	NA	NA	NA	NA	NA	NA	NA	NA	NA	NA	NA	NA	NA	NA	NA	NA	NA	NA	NA	NA	NA	NA	NA
1175	HH_contact	0	1	0	306	0	Hispanic	M	NA	NA	NA	NA	NA	NA	NA	NA	NA	NA	NA	NA	NA	NA	NA	0	0	NA	NA	NA	NA	NA	NA	NA	NA	NA	NA	NA	NA	NA	NA	NA	NA	NA	NA	NA	NA	NA	NA	NA	NA
1176	HH_contact	0	1	0	307	0	Hispanic	M	NA	NA	NA	NA	NA	NA	NA	NA	NA	NA	NA	NA	NA	NA	NA	0	0	NA	NA	NA	NA	NA	NA	NA	NA	NA	NA	NA	NA	NA	NA	NA	NA	NA	NA	NA	NA	NA	NA	NA	NA
1177	HH_contact	0	1	1	308	0	White	F	NA	NA	NA	NA	NA	NA	NA	NA	NA	NA	NA	NA	NA	NA	NA	0	0	NA	NA	0	Positive	NA	NA	NA	NA	NA	NA	NA	NA	NA	NA	NA	NA	NA	NA	NA	NA	NA	NA	NA	NA
1178	HH_contact	0	1	0	309	0	White	F	NA	NA	NA	NA	NA	NA	NA	NA	NA	NA	NA	NA	NA	NA	NA	0	0	NA	NA	NA	NA	NA	NA	NA	NA	NA	NA	NA	NA	NA	NA	NA	NA	NA	NA	NA	NA	NA	NA	NA	NA
1179	HH_contact	0	1	0	310	0	Hispanic	M	NA	NA	NA	NA	NA	NA	NA	NA	NA	NA	NA	NA	NA	NA	NA	0	0	NA	NA	NA	NA	NA	NA	NA	NA	NA	NA	NA	NA	NA	NA	NA	NA	NA	NA	NA	NA	NA	NA	NA	NA
1180	HH_contact	0	1	0	310	0	Hispanic	M	NA	NA	NA	NA	NA	NA	NA	NA	NA	NA	NA	NA	NA	NA	NA	0	0	NA	NA	NA	NA	NA	NA	NA	NA	NA	NA	NA	NA	NA	NA	NA	NA	NA	NA	NA	NA	NA	NA	NA	NA
1181	HH_contact	0	1	0	310	0	Hispanic	M	NA	NA	NA	NA	NA	NA	NA	NA	NA	NA	NA	NA	NA	NA	NA	0	0	NA	NA	NA	NA	NA	NA	NA	NA	NA	NA	NA	NA	NA	NA	NA	NA	NA	NA	NA	NA	NA	NA	NA	NA
1182	HH_contact	0	1	0	313	0	White	M	NA	NA	NA	NA	NA	NA	NA	NA	NA	NA	NA	NA	NA	NA	NA	0	0	NA	NA	NA	NA	NA	NA	NA	NA	NA	NA	NA	NA	NA	NA	NA	NA	NA	NA	NA	NA	NA	NA	NA	NA
1183	HH_contact	0	1	0	313	0	Multiracial/Other	F	NA	NA	NA	NA	NA	NA	NA	NA	NA	NA	NA	NA	NA	NA	NA	0	0	NA	NA	NA	NA	NA	NA	NA	NA	NA	NA	NA	NA	NA	NA	NA	NA	NA	NA	NA	NA	NA	NA	NA	NA
1184	HH_contact	0	1	0	314	0	White	M	NA	NA	NA	NA	NA	NA	NA	NA	NA	NA	NA	NA	NA	NA	NA	0	0	NA	NA	NA	NA	NA	NA	NA	NA	NA	NA	NA	NA	NA	NA	NA	NA	NA	NA	NA	NA	NA	NA	NA	NA
1185	HH_contact	0	1	0	314	0	White	F	NA	NA	NA	NA	NA	NA	NA	NA	NA	NA	NA	NA	NA	NA	NA	0	0	NA	NA	NA	NA	NA	NA	NA	NA	NA	NA	NA	NA	NA	NA	NA	NA	NA	NA	NA	NA	NA	NA	NA	NA
1186	HH_contact	0	1	0	314	0	White	F	NA	NA	NA	NA	NA	NA	NA	NA	NA	NA	NA	NA	NA	NA	NA	0	0	NA	NA	NA	NA	NA	NA	NA	NA	NA	NA	NA	NA	NA	NA	NA	NA	NA	NA	NA	NA	NA	NA	NA	NA
1187	HH_contact	0	1	1	317	0	White	F	NA	NA	NA	NA	NA	NA	NA	NA	NA	NA	NA	NA	NA	NA	NA	0	0	NA	NA	0	Positive	NA	NA	NA	NA	NA	NA	NA	NA	NA	NA	NA	NA	NA	NA	NA	NA	NA	NA	NA	NA
1188	HH_contact	0	1	1	317	0	Hispanic	M	NA	NA	NA	NA	NA	NA	NA	NA	NA	NA	NA	NA	NA	NA	NA	0	0	NA	NA	0	Positive	NA	NA	NA	NA	NA	NA	NA	NA	NA	NA	NA	NA	NA	NA	NA	NA	NA	NA	NA	NA
1189	HH_contact	0	1	1	317	0	Hispanic	F	NA	NA	NA	NA	NA	NA	NA	NA	NA	NA	NA	NA	NA	NA	NA	0	NA	NA	NA	0	NA	NA	NA	NA	NA	NA	NA	NA	NA	NA	NA	NA	NA	NA	NA	NA	NA	NA	NA	NA	NA
1190	HH_contact	0	1	0	318	0	White	F	NA	NA	NA	NA	NA	NA	NA	NA	NA	NA	NA	NA	NA	NA	NA	0	0	NA	NA	NA	NA	NA	NA	NA	NA	NA	NA	NA	NA	NA	NA	NA	NA	NA	NA	NA	NA	NA	NA	NA	NA
1191	HH_contact	0	1	0	318	0	White	M	NA	NA	NA	NA	NA	NA	NA	NA	NA	NA	NA	NA	NA	NA	NA	0	0	NA	NA	NA	NA	NA	NA	NA	NA	NA	NA	NA	NA	NA	NA	NA	NA	NA	NA	NA	NA	NA	NA	NA	NA
1192	HH_contact	0	1	0	322	0	White	M	NA	NA	NA	NA	NA	NA	NA	NA	NA	NA	NA	NA	NA	NA	NA	0	0	NA	NA	NA	NA	NA	NA	NA	NA	NA	NA	NA	NA	NA	NA	NA	NA	NA	NA	NA	NA	NA	NA	NA	NA
1193	HH_contact	0	1	0	322	0	White	F	NA	NA	NA	NA	NA	NA	NA	NA	NA	NA	NA	NA	NA	NA	NA	0	0	NA	NA	NA	NA	NA	NA	NA	NA	NA	NA	NA	NA	NA	NA	NA	NA	NA	NA	NA	NA	NA	NA	NA	NA
1194	HH_contact	0	1	0	325	0	White	F	NA	NA	NA	NA	NA	NA	NA	NA	NA	NA	NA	NA	NA	NA	NA	0	0	NA	NA	NA	NA	NA	NA	NA	NA	NA	NA	NA	NA	NA	NA	NA	NA	NA	NA	NA	NA	NA	NA	NA	NA
1195	HH_contact	0	1	0	331	0	White	M	NA	NA	NA	NA	NA	NA	NA	NA	NA	NA	NA	NA	NA	NA	NA	0	0	NA	NA	NA	NA	NA	NA	NA	NA	NA	NA	NA	NA	NA	NA	NA	NA	NA	NA	NA	NA	NA	NA	NA	NA
1196	HH_contact	0	1	1	331	0	White	F	NA	NA	NA	NA	NA	NA	NA	NA	NA	NA	NA	NA	NA	NA	NA	0	0	NA	NA	0	Positive	NA	NA	NA	NA	NA	NA	NA	NA	NA	NA	NA	NA	NA	NA	NA	NA	NA	NA	NA	NA
1197	HH_contact	0	1	0	332	0	White	F	NA	NA	NA	NA	NA	NA	NA	NA	NA	NA	NA	NA	NA	NA	NA	0	0	NA	NA	NA	NA	NA	NA	NA	NA	NA	NA	NA	NA	NA	NA	NA	NA	NA	NA	NA	NA	NA	NA	NA	NA
1198	HH_contact	0	1	1	334	0	White	F	NA	NA	NA	NA	NA	NA	NA	NA	NA	NA	NA	NA	NA	NA	NA	0	0	NA	NA	0	Positive	NA	NA	NA	NA	NA	NA	NA	NA	NA	NA	NA	NA	NA	NA	NA	NA	NA	NA	NA	NA
1199	HH_contact	0	1	1	334	0	White	M	NA	NA	NA	NA	NA	NA	NA	NA	NA	NA	NA	NA	NA	NA	NA	0	0	NA	NA	0	Positive	NA	NA	NA	NA	NA	NA	NA	NA	NA	NA	NA	NA	NA	NA	NA	NA	NA	NA	NA	NA
1200	HH_contact	0	1	0	335	0	Hispanic	F	NA	NA	NA	NA	NA	NA	NA	NA	NA	NA	NA	NA	NA	NA	NA	0	0	NA	NA	NA	NA	NA	NA	NA	NA	NA	NA	NA	NA	NA	NA	NA	NA	NA	NA	NA	NA	NA	NA	NA	NA
1201	HH_contact	0	1	0	335	0	White	M	NA	NA	NA	NA	NA	NA	NA	NA	NA	NA	NA	NA	NA	NA	NA	0	0	NA	NA	NA	NA	NA	NA	NA	NA	NA	NA	NA	NA	NA	NA	NA	NA	NA	NA	NA	NA	NA	NA	NA	NA
1202	HH_contact	0	1	0	337	0	White	F	NA	NA	NA	NA	NA	NA	NA	NA	NA	NA	NA	NA	NA	NA	NA	0	0	NA	NA	NA	NA	NA	NA	NA	NA	NA	NA	NA	NA	NA	NA	NA	NA	NA	NA	NA	NA	NA	NA	NA	NA
1203	HH_contact	0	1	1	338	0	Hispanic	F	NA	NA	NA	NA	NA	NA	NA	NA	NA	NA	NA	NA	NA	NA	NA	0	0	NA	NA	0	Positive	NA	NA	NA	NA	NA	NA	NA	NA	NA	NA	NA	NA	NA	NA	NA	NA	NA	NA	NA	NA
1204	HH_contact	0	1	1	338	0	Hispanic	M	NA	NA	NA	NA	NA	NA	NA	NA	NA	NA	NA	NA	NA	NA	NA	0	0	NA	NA	0	Positive	NA	NA	NA	NA	NA	NA	NA	NA	NA	NA	NA	NA	NA	NA	NA	NA	NA	NA	NA	NA
1205	HH_contact	0	1	1	339	0	Hispanic	F	NA	NA	NA	NA	NA	NA	NA	NA	NA	NA	NA	NA	NA	NA	NA	0	0	NA	NA	0	Positive	NA	NA	NA	NA	NA	NA	NA	NA	NA	NA	NA	NA	NA	NA	NA	NA	NA	NA	NA	NA
1206	HH_contact	0	1	1	339	0	Hispanic	M	NA	NA	NA	NA	NA	NA	NA	NA	NA	NA	NA	NA	NA	NA	NA	0	0	NA	NA	0	Positive	NA	NA	NA	NA	NA	NA	NA	NA	NA	NA	NA	NA	NA	NA	NA	NA	NA	NA	NA	NA
1207	HH_contact	0	1	1	340	0	White	F	NA	NA	NA	NA	NA	NA	NA	NA	NA	NA	NA	NA	NA	NA	NA	0	0	NA	NA	0	Positive	NA	NA	NA	NA	NA	NA	NA	NA	NA	NA	NA	NA	NA	NA	NA	NA	NA	NA	NA	NA
1208	HH_contact	0	1	0	340	0	White	M	NA	NA	NA	NA	NA	NA	NA	NA	NA	NA	NA	NA	NA	NA	NA	0	0	NA	NA	NA	NA	NA	NA	NA	NA	NA	NA	NA	NA	NA	NA	NA	NA	NA	NA	NA	NA	NA	NA	NA	NA
1209	HH_contact	0	1	0	342	0	Multiracial/Other	F	NA	NA	NA	NA	NA	NA	NA	NA	NA	NA	NA	NA	NA	NA	NA	0	0	NA	NA	NA	NA	NA	NA	NA	NA	NA	NA	NA	NA	NA	NA	NA	NA	NA	NA	NA	NA	NA	NA	NA	NA
1210	HH_contact	0	1	0	342	0	Multiracial/Other	F	NA	NA	NA	NA	NA	NA	NA	NA	NA	NA	NA	NA	NA	NA	NA	0	0	NA	NA	NA	NA	NA	NA	NA	NA	NA	NA	NA	NA	NA	NA	NA	NA	NA	NA	NA	NA	NA	NA	NA	NA
1211	HH_contact	0	1	0	342	0	Multiracial/Other	M	NA	NA	NA	NA	NA	NA	NA	NA	NA	NA	NA	NA	NA	NA	NA	0	0	NA	NA	NA	NA	NA	NA	NA	NA	NA	NA	NA	NA	NA	NA	NA	NA	NA	NA	NA	NA	NA	NA	NA	NA
1212	HH_contact	0	1	0	343	0	White	M	NA	NA	NA	NA	NA	NA	NA	NA	NA	NA	NA	NA	NA	NA	NA	0	0	NA	NA	NA	NA	NA	NA	NA	NA	NA	NA	NA	NA	NA	NA	NA	NA	NA	NA	NA	NA	NA	NA	NA	NA
1213	HH_contact	0	1	0	343	0	White	F	NA	NA	NA	NA	NA	NA	NA	NA	NA	NA	NA	NA	NA	NA	NA	0	0	NA	NA	NA	NA	NA	NA	NA	NA	NA	NA	NA	NA	NA	NA	NA	NA	NA	NA	NA	NA	NA	NA	NA	NA
1214	HH_contact	0	1	0	343	0	White	M	NA	NA	NA	NA	NA	NA	NA	NA	NA	NA	NA	NA	NA	NA	NA	0	0	NA	NA	NA	NA	NA	NA	NA	NA	NA	NA	NA	NA	NA	NA	NA	NA	NA	NA	NA	NA	NA	NA	NA	NA
1215	HH_contact	0	1	0	343	0	White	M	NA	NA	NA	NA	NA	NA	NA	NA	NA	NA	NA	NA	NA	NA	NA	0	0	NA	NA	NA	NA	NA	NA	NA	NA	NA	NA	NA	NA	NA	NA	NA	NA	NA	NA	NA	NA	NA	NA	NA	NA
1216	HH_contact	0	1	0	344	0	Hispanic	M	NA	NA	NA	NA	NA	NA	NA	NA	NA	NA	NA	NA	NA	NA	NA	0	0	NA	NA	NA	NA	NA	NA	NA	NA	NA	NA	NA	NA	NA	NA	NA	NA	NA	NA	NA	NA	NA	NA	NA	NA
1217	HH_contact	0	1	0	344	0	Hispanic	F	NA	NA	NA	NA	NA	NA	NA	NA	NA	NA	NA	NA	NA	NA	NA	0	0	NA	NA	NA	NA	NA	NA	NA	NA	NA	NA	NA	NA	NA	NA	NA	NA	NA	NA	NA	NA	NA	NA	NA	NA
1218	HH_contact	0	1	1	345	0	Hispanic	F	NA	NA	NA	NA	NA	NA	NA	NA	NA	NA	NA	NA	NA	NA	NA	0	1	NA	NA	NA	NA	NA	NA	NA	NA	NA	NA	NA	NA	NA	NA	NA	NA	NA	NA	NA	NA	NA	NA	NA	NA
1219	HH_contact	0	1	1	345	0	Hispanic	M	NA	NA	NA	NA	NA	NA	NA	NA	NA	NA	NA	NA	NA	NA	NA	0	0	NA	NA	NA	NA	NA	NA	NA	NA	NA	NA	NA	NA	NA	NA	NA	NA	NA	NA	NA	NA	NA	NA	NA	NA
1220	HH_contact	0	1	0	346	0	White	F	NA	NA	NA	NA	NA	NA	NA	NA	NA	NA	NA	NA	NA	NA	NA	0	0	NA	NA	NA	NA	NA	NA	NA	NA	NA	NA	NA	NA	NA	NA	NA	NA	NA	NA	NA	NA	NA	NA	NA	NA
1221	HH_contact	0	1	0	346	0	White	M	NA	NA	NA	NA	NA	NA	NA	NA	NA	NA	NA	NA	NA	NA	NA	0	0	NA	NA	NA	NA	NA	NA	NA	NA	NA	NA	NA	NA	NA	NA	NA	NA	NA	NA	NA	NA	NA	NA	NA	NA
1222	HH_contact	0	1	1	347	0	Black	F	NA	NA	NA	NA	NA	NA	NA	NA	NA	NA	NA	NA	NA	NA	NA	0	0	NA	NA	0	Positive	NA	NA	NA	NA	NA	NA	NA	NA	NA	NA	NA	NA	NA	NA	NA	NA	NA	NA	NA	NA
1223	HH_contact	0	1	0	906	0	Hispanic	M	NA	NA	NA	NA	NA	NA	NA	NA	NA	NA	NA	NA	NA	NA	NA	0	0	NA	NA	NA	NA	NA	NA	NA	NA	NA	NA	NA	NA	NA	NA	NA	NA	NA	NA	NA	NA	NA	NA	NA	NA
1224	HH_contact	0	1	0	906	0	Hispanic	F	NA	NA	NA	NA	NA	NA	NA	NA	NA	NA	NA	NA	NA	NA	NA	0	0	NA	NA	NA	NA	NA	NA	NA	NA	NA	NA	NA	NA	NA	NA	NA	NA	NA	NA	NA	NA	NA	NA	NA	NA
1225	HH_contact	0	0	1	30	0	Hispanic	F	NA	NA	NA	NA	NA	NA	NA	NA	NA	NA	NA	NA	NA	NA	NA	NA	NA	NA	NA	0	Negative	NA	NA	NA	NA	NA	NA	NA	NA	NA	NA	NA	NA	NA	NA	NA	NA	NA	NA	NA	NA
1226	HH_contact	0	0	1	30	0	Hispanic	F	NA	NA	NA	NA	NA	NA	NA	NA	NA	NA	NA	NA	NA	NA	NA	NA	NA	NA	NA	0	Negative	NA	NA	NA	NA	NA	NA	NA	NA	NA	NA	NA	NA	NA	NA	NA	NA	NA	NA	NA	NA
2000	HH_contact	0	1	0	7	0	Black	M	NA	NA	NA	NA	NA	NA	NA	NA	NA	NA	NA	NA	NA	NA	NA	0	0	NA	NA	NA	NA	NA	NA	NA	NA	NA	NA	NA	NA	NA	NA	NA	NA	NA	NA	NA	NA	NA	NA	NA	NA
2001	HH_contact	0	1	0	301	0	White	M	NA	NA	NA	NA	NA	NA	NA	NA	NA	NA	NA	NA	NA	NA	NA	0	0	NA	NA	NA	NA	NA	NA	NA	NA	NA	NA	NA	NA	NA	NA	NA	NA	NA	NA	NA	NA	NA	NA	NA	NA
[truncated: 500 more columns]
